# Supplementary material for: Single-cell discovery of the scene and potential immunotherapeutic target in hypopharyngeal tumor environment
Source: Cancer Gene Ther. 2022 Dec 2;30(3):462–71. doi: 10.1038/s41417-022-00567-x (PMC10014576; doi:10.1038/s41417-022-00567-x)
Supplement: Supplementary file 6 — Supplementary Table.1 [file 41417_2022_567_MOESM6_ESM.csv]

	orig.ident	nCount_RNA	nFeature_RNA	groups	patient	nCount_RNA_S	ident	scDblFinder.weighted	scDblFinder.ratio	scDblFinder.class	scDblFinder.score	percent.mt	percent.HB	percent.ribo	percent.HSP	log10GenesPerUMI	nCount_SCT	nFeature_SCT	SCT_snn_res.0.3	SCT_snn_res.0.5	SCT_snn_res.0.8	seurat_clusters	cell_type
HC1_AAACCCATCCAGTGTA-1	HC1	10115	3124	HC	P1	10K	HC1	0.192977849	0.15	singlet	0.192977849	0.098863075	0	20.06920415	1.295106278	0.872594455	9877	3124	5	3	2	2	Epithelials
HC1_AAACGCTAGACAACAT-1	HC1	28585	5017	HC	P1	10K	HC1	0.646135657	0.6	singlet	0.646135657	25.88770334	0	16.51215673	0.661185937	0.830415023	10165	2885	5	3	2	2	Epithelials
HC1_AAACGCTCACCCGTAG-1	HC1	5681	2221	HC	P1	5K	HC1	0	0	singlet	0	9.998239747	0	18.28903362	0.563281112	0.891361193	8479	2226	2	1	0	0	T cells
HC1_AAACGCTGTAATCAGA-1	HC1	3296	1200	HC	P1	500	HC1	0.19666323	0.2	singlet	0.19666323	0.819174757	0	29.55097087	0.940533981	0.875267893	8206	1407	5	3	2	2	Epithelials
HC1_AAACGCTTCTGCGGAC-1	HC1	5447	2283	HC	P1	5K	HC1	0	0	singlet	0	7.80246007	0	15.09087571	0.84450156	0.898919819	8408	2295	1	0	8	8	T cells
HC1_AAAGAACAGACTTGTC-1	HC1	1373	707	HC	P1	500	HC1	0.17585341	0.2	singlet	0.17585341	5.098324836	0	22.21412964	0.218499636	0.908132125	7224	1514	10	11	17	17	Fibroblasts
HC1_AAAGAACGTAAGCGGT-1	HC1	8700	3107	HC	P1	5K	HC1	0.58030951	0.55	singlet	0.58030951	7.643678161	0	2.597701149	1.356321839	0.886489196	9059	3105	3	6	4	4	Myeloid cells
HC1_AAAGAACGTTGAGAGC-1	HC1	14896	3187	HC	P1	10K	HC1	0.296456953	0.25	singlet	0.296456953	16.17212675	0	7.814178303	0.698174006	0.839521586	10553	3114	3	6	4	4	Myeloid cells
HC1_AAAGAACTCGGAAACG-1	HC1	3363	1458	HC	P1	500	HC1	0	0	singlet	0	7.879869164	0	16.65179899	1.605709188	0.897080393	8150	1683	1	0	7	7	T cells
HC1_AAAGAACTCTTCACGC-1	HC1	9127	2144	HC	P1	5K	HC1	0.653216042	0.65	singlet	0.653216042	7.26416128	0	17.51944779	1.720170921	0.841148697	9346	2140	14	15	16	16	B cells
HC1_AAAGGATCAACTTCTT-1	HC1	24593	4857	HC	P1	10K	HC1	0.450093412	0.45	singlet	0.450093412	15.24417517	0	30.71605741	0.626194446	0.839564189	10209	3143	5	3	2	2	Epithelials
HC1_AAAGGATGTGTGATGG-1	HC1	49452	7168	HC	P1	10K	HC1	0.203058177	0.2	singlet	0.203058177	19.22065842	0.002022163	19.57858125	0.867507886	0.821313803	10173	3195	5	3	2	2	Epithelials
HC1_AAAGGATTCGCAATGT-1	HC1	27483	5270	HC	P1	10K	HC1	0.352762862	0.35	singlet	0.352762862	16.61026817	0	19.61212386	0.949677983	0.838422357	10166	3241	5	3	2	2	Epithelials
HC1_AAAGGGCCAAGTGTCT-1	HC1	67756	7999	HC	P1	10K	HC1	0.336440386	0.35	singlet	0.336440386	23.24074621	0	16.94905248	0.946041679	0.807923391	10254	3201	5	3	2	2	Epithelials
HC1_AAAGGGCGTCAACACT-1	HC1	2550	1094	HC	P1	500	HC1	0.0457114	0.05	singlet	0.0457114	7.254901961	0	20.07843137	1.215686275	0.892112572	7782	1534	2	1	0	0	T cells
HC1_AAAGGGCTCGTTGCCT-1	HC1	17186	4040	HC	P1	10K	HC1	0.105588038	0.1	singlet	0.105588038	9.670662167	0	5.667403701	0.63423717	0.851530699	10892	3790	3	6	4	4	Myeloid cells
HC1_AAAGGTAAGTTTGAGA-1	HC1	89144	9459	HC	P1	10K	HC1	0.567397447	0.55	singlet	0.567397447	17.97092345	0	19.90711658	1.172260612	0.803186109	10308	3386	5	3	2	2	Epithelials
HC1_AAAGGTACACCACTGG-1	HC1	3159	1530	HC	P1	500	HC1	0	0	singlet	0	6.995884774	0	14.5932257	1.36119025	0.910028938	7961	1783	2	1	0	0	T cells
HC1_AAAGGTAGTACAACGG-1	HC1	25079	4661	HC	P1	10K	HC1	0.45900061	0.45	singlet	0.45900061	7.009848878	0	15.85390167	0.598109972	0.833875977	10415	3079	3	16	19	19	Myeloid cells
HC1_AAAGGTATCATCTACT-1	HC1	16148	4073	HC	P1	10K	HC1	0.145363527	0.15	singlet	0.145363527	12.1253406	0	6.74386921	0.730740649	0.857845187	10856	3943	3	6	4	4	Myeloid cells
HC1_AAAGGTATCCCTTCCC-1	HC1	3727	1240	HC	P1	500	HC1	0	0	singlet	0	16.23289509	0	26.1067883	1.073249262	0.86617485	8581	1441	14	15	16	16	B cells
HC1_AAAGTCCGTTCCTTGC-1	HC1	2649	1245	HC	P1	500	HC1	0.496455265	0.5	singlet	0.496455265	17.96904492	0	3.699509249	0.906002265	0.904205447	7639	1662	3	6	4	4	Myeloid cells
HC1_AAAGTCCTCATTGAGC-1	HC1	4271	1860	HC	P1	500	HC1	0	0	singlet	0	9.857176305	0	18.82463123	0.608756731	0.900560891	8584	1941	2	1	0	0	T cells
HC1_AAAGTGAGTGGCACTC-1	HC1	31119	5711	HC	P1	10K	HC1	0.364053582	0.35	singlet	0.364053582	6.860760307	0	13.44837559	1.462129246	0.836120794	10577	3394	3	6	4	4	Myeloid cells
HC1_AAATGGAAGTCGAATA-1	HC1	5290	2037	HC	P1	5K	HC1	0	0	singlet	0	8.128544423	0	17.76937618	0.869565217	0.888688176	8575	2046	2	1	0	0	T cells
HC1_AAATGGACAGACCAGA-1	HC1	29300	4980	HC	P1	10K	HC1	0.299146217	0.3	singlet	0.299146217	12.49829352	0	7.610921502	0.627986348	0.827700675	10490	2911	3	6	4	4	Myeloid cells
HC1_AAATGGACATGTTACG-1	HC1	11116	3402	HC	P1	10K	HC1	0.19055015	0.15	singlet	0.19055015	10.03958258	0	15.72508096	0.683699172	0.872906384	10231	3402	1	0	8	8	T cells
HC1_AAATGGAGTCGTCATA-1	HC1	3831	1649	HC	P1	500	HC1	0	0	singlet	0	7.178282433	0	14.4348734	1.801096319	0.897834327	8359	1777	2	1	0	0	T cells
HC1_AAATGGAGTGGTAATA-1	HC1	8833	2579	HC	P1	5K	HC1	0.04563365	0.05	singlet	0.04563365	12.34008831	0	10.89097702	1.29061474	0.864510333	9215	2578	3	6	4	4	Myeloid cells
HC1_AACAAAGCACTTGAGT-1	HC1	81339	8912	HC	P1	10K	HC1	0.149383069	0.15	singlet	0.149383069	15.96405168	0	16.75457038	1.487601274	0.804426638	10543	3701	5	3	2	2	Epithelials
HC1_AACAAAGGTCTGTAAC-1	HC1	85164	8917	HC	P1	10K	HC1	0.669319828	0.6	singlet	0.669319828	11.33694988	0	20.84213987	1.014513175	0.8012198	10549	3484	5	3	2	2	Epithelials
HC1_AACAACCGTCGGTACC-1	HC1	3388	1300	HC	P1	500	HC1	0.247971943	0.25	singlet	0.247971943	9.828807556	0	23.28807556	1.593860685	0.882151071	8309	1524	2	1	0	0	T cells
HC1_AACAACCTCGGACTGC-1	HC1	6391	2313	HC	P1	5K	HC1	0.21007127	0.2	singlet	0.21007127	9.184791113	0	20.96698482	0.876232202	0.884013874	8655	2312	2	1	0	0	T cells
HC1_AACAAGAAGAGAGCGG-1	HC1	2216	1033	HC	P1	500	HC1	0.047364413	0.05	singlet	0.047364413	13.71841155	0	16.56137184	1.444043321	0.900922875	7819	1561	2	1	0	0	T cells
HC1_AACAAGAAGATGTTGA-1	HC1	18664	3535	HC	P1	10K	HC1	0.594548233	0.55	singlet	0.594548233	16.69524218	0	26.61273039	0.471495928	0.830809059	10655	3109	5	3	2	2	Epithelials
HC1_AACAAGATCGCATGAT-1	HC1	58154	7557	HC	P1	10K	HC1	0.309017568	0.25	singlet	0.309017568	14.0076349	0	16.31186161	0.992193142	0.813996145	10719	3530	5	3	2	2	Epithelials
HC1_AACAAGATCGGTGCAC-1	HC1	71654	8226	HC	P1	10K	HC1	0.583251765	0.4	singlet	0.583251765	15.67393307	0	18.53769503	0.748039188	0.806384103	10598	3642	5	3	2	2	Epithelials
HC1_AACACACAGACTGAGC-1	HC1	7530	2695	HC	P1	5K	HC1	0.277783645	0.3	singlet	0.277783645	8.007968127	0	11.77954847	1.235059761	0.884895588	8763	2693	15	17	20	20	Mast cells
HC1_AACACACCAACAGCCC-1	HC1	17844	4494	HC	P1	10K	HC1	0.313971363	0.3	singlet	0.313971363	5.054920421	0	19.85541358	1.143241426	0.859141422	10907	4209	2	1	0	0	T cells
HC1_AACACACCAAGGTCAG-1	HC1	3688	1498	HC	P1	500	HC1	0	0	singlet	0	10.71041215	0	17.21800434	2.006507592	0.890299401	8326	1681	1	0	8	8	T cells
HC1_AACACACGTCCTCCAT-1	HC1	6681	2260	HC	P1	5K	HC1	0.251732473	0.25	singlet	0.251732473	6.675647358	0	25.72968119	1.137554258	0.87692744	8751	2260	2	1	0	0	T cells
HC1_AACACACTCAGAGTTC-1	HC1	1113	710	HC	P1	500	HC1	0.516730551	0.5	singlet	0.516730551	9.523809524	0	8.625336927	0.539083558	0.935914287	6994	1644	2	1	0	0	T cells
HC1_AACACACTCCACCTCA-1	HC1	11955	3382	HC	P1	10K	HC1	0.24770294	0.25	singlet	0.24770294	8.038477624	0	14.11125052	0.677540778	0.865513351	10409	3381	3	6	4	4	Myeloid cells
HC1_AACAGGGAGAAACCAT-1	HC1	5872	1973	HC	P1	5K	HC1	0	0	singlet	0	8.208446866	0	23.99523161	1.498637602	0.874320549	8653	1976	2	1	0	0	T cells
HC1_AACAGGGAGGGCCAAT-1	HC1	7739	2339	HC	P1	5K	HC1	0.046592046	0.05	singlet	0.046592046	7.248998579	0	11.08670371	1.524744799	0.866367514	8862	2339	3	6	4	4	Myeloid cells
HC1_AACAGGGAGTAAAGCT-1	HC1	52763	7116	HC	P1	10K	HC1	0.334569978	0.35	singlet	0.334569978	24.58541023	0	14.5689214	0.782745485	0.815749082	10289	3215	5	3	2	2	Epithelials
HC1_AACAGGGCAACTAGAA-1	HC1	2284	1122	HC	P1	500	HC1	0.452384321	0.45	singlet	0.452384321	14.31698774	0	20.35901926	0.700525394	0.908088367	7789	1620	2	1	0	0	T cells
HC1_AACAGGGCAGTCACGC-1	HC1	5021	2096	HC	P1	5K	HC1	0.14401381	0.15	singlet	0.14401381	7.926707827	0	12.78629755	0.517825134	0.89748164	8620	2117	2	1	0	0	T cells
HC1_AACAGGGTCTAGCAAC-1	HC1	32176	6923	HC	P1	10K	HC1	0.522935198	0.5	singlet	0.522935198	14.56054202	0	15.56439582	0.655768274	0.851972717	10673	4080	5	3	2	2	Epithelials
HC1_AACCAACAGGAGAGTA-1	HC1	2763	1151	HC	P1	500	HC1	0.297354456	0.3	singlet	0.297354456	0.651465798	0	23.27180601	0.83242852	0.889490419	7812	1477	3	16	19	19	Myeloid cells
HC1_AACCAACCACCATATG-1	HC1	7068	2766	HC	P1	5K	HC1	0.192606409	0.2	singlet	0.192606409	9.295415959	0	4.15959253	0.353706848	0.894150954	8470	2764	12	13	13	13	Fibroblasts
HC1_AACCACACACTCCTTG-1	HC1	7215	2663	HC	P1	5K	HC1	0.307374917	0.3	singlet	0.307374917	0.693000693	0	17.7962578	1.427581428	0.887807503	8715	2664	5	3	2	2	Epithelials
HC1_AACCACAGTAGTTACC-1	HC1	34685	5754	HC	P1	10K	HC1	0.105080557	0.1	singlet	0.105080557	8.704050742	0	7.715150641	1.239728989	0.828161345	10696	3253	3	6	4	4	Myeloid cells
HC1_AACCACAGTTACCCTC-1	HC1	45777	7337	HC	P1	10K	HC1	0.205857492	0.2	singlet	0.205857492	20.41199729	0	15.14297573	0.712148022	0.829395199	10409	3610	5	3	2	2	Epithelials
HC1_AACCATGAGAATTGCA-1	HC1	65257	8967	HC	P1	10K	HC1	0.35970704	0.3	singlet	0.35970704	6.744104081	0	21.96239484	0.390762677	0.820966418	10700	4200	5	3	2	2	Epithelials
HC1_AACCATGAGCAAATGT-1	HC1	3465	1519	HC	P1	500	HC1	0.220099385	0.2	singlet	0.220099385	12.52525253	0	12.52525253	1.76046176	0.898820483	8194	1723	2	1	0	0	T cells
HC1_AACCATGCAGGCTTGC-1	HC1	32085	6107	HC	P1	10K	HC1	0.373370902	0.35	singlet	0.373370902	13.74162381	0	11.9027583	1.508493065	0.840118546	10320	3564	5	3	2	2	Epithelials
HC1_AACCATGGTAGTACGG-1	HC1	38386	6640	HC	P1	10K	HC1	0.316114793	0.3	singlet	0.316114793	18.32178398	0	15.73229823	0.911790757	0.833774859	10336	3487	5	3	2	2	Epithelials
HC1_AACCATGGTGTCCGTG-1	HC1	11070	3005	HC	P1	10K	HC1	0.053352443	0.05	singlet	0.053352443	8.527551942	0	11.12014453	0.659439928	0.859969715	10153	3004	3	6	4	4	Myeloid cells
HC1_AACCATGGTGTCTTAG-1	HC1	3600	1394	HC	P1	500	HC1	0.045212757	0.05	singlet	0.045212757	13	0	18.30555556	1.333333333	0.884138167	8351	1620	1	0	7	7	T cells
HC1_AACCATGTCCTTATGT-1	HC1	5227	1662	HC	P1	5K	HC1	0.056475818	0.05	singlet	0.056475818	5.471589822	0	34.91486512	0.994834513	0.866167916	8685	1676	2	1	0	0	T cells
HC1_AACCATGTCGTCAACA-1	HC1	75332	7935	HC	P1	10K	HC1	0.485690926	0.5	singlet	0.485690926	28.22970318	0	12.04932831	1.008867414	0.799582392	10514	3102	5	3	2	2	Epithelials
HC1_AACCATGTCTGATTCT-1	HC1	3154	1493	HC	P1	500	HC1	0.397663498	0.4	singlet	0.397663498	12.46036779	0	12.93595434	1.3950539	0.907169271	8005	1776	2	1	0	0	T cells
HC1_AACCCAAAGCTCTATG-1	HC1	3677	1337	HC	P1	500	HC1	0	0	singlet	0	6.037530596	0	30.75877074	0.707098178	0.876773802	8443	1525	2	1	0	0	T cells
HC1_AACCCAACAATGTCAC-1	HC1	56495	7858	HC	P1	10K	HC1	0.410957685	0.4	singlet	0.410957685	12.14443756	0	19.21585981	1.072661297	0.819718817	10602	3724	5	3	2	2	Epithelials
HC1_AACCCAAGTTCAAGGG-1	HC1	52396	7399	HC	P1	10K	HC1	0.490123323	0.4	singlet	0.490123323	19.06252386	0	16.09474006	0.748148714	0.819861962	10589	3592	5	3	2	2	Epithelials
HC1_AACCTGAAGCGCCTAC-1	HC1	5184	1679	HC	P1	5K	HC1	0.209221123	0.2	singlet	0.209221123	10.99537037	0	14.12037037	0.50154321	0.868194225	8591	1695	3	6	4	4	Myeloid cells
HC1_AACCTGACACAATGAA-1	HC1	9466	2878	HC	P1	5K	HC1	0.496949705	0.45	singlet	0.496949705	28.21677583	0	6.232833298	0.728924572	0.869956223	9497	2877	5	3	2	2	Epithelials
HC1_AACCTGACAGTCGAGA-1	HC1	45752	6182	HC	P1	10K	HC1	0.286295698	0.3	singlet	0.286295698	10.95908376	0.002185697	26.86877076	2.013026753	0.813475409	10209	2793	5	3	2	2	Epithelials
HC1_AACCTGACATTAAGCC-1	HC1	3118	1588	HC	P1	500	HC1	0.096127686	0.1	singlet	0.096127686	8.595253368	0	7.729313663	2.597819115	0.916131653	7831	1894	2	1	0	0	T cells
HC1_AACCTGAGTAGAAACT-1	HC1	2208	1033	HC	P1	500	HC1	0.34804688	0.35	singlet	0.34804688	10.23550725	0	12.22826087	0.815217391	0.901346041	7677	1520	15	17	20	20	Mast cells
HC1_AACCTTTAGCTGTACT-1	HC1	4167	1850	HC	P1	500	HC1	0.04440406	0.05	singlet	0.04440406	7.703383729	0	11.11111111	3.335733141	0.902577633	8430	1941	1	0	8	8	T cells
HC1_AACCTTTGTATCGCTA-1	HC1	10093	2699	HC	P1	10K	HC1	0.19826784	0.2	singlet	0.19826784	13.89081542	0	18.54750817	0.356682849	0.856939438	9838	2699	3	16	19	19	Myeloid cells
HC1_AACGAAACATATGCGT-1	HC1	50901	7012	HC	P1	10K	HC1	0.275216671	0.3	singlet	0.275216671	16.69515334	0	17.70102748	1.563819964	0.817094866	10195	3184	5	3	2	2	Epithelials
HC1_AACGGGACACATGACT-1	HC1	16869	4555	HC	P1	10K	HC1	0.288702913	0.3	singlet	0.288702913	18.52510522	0	15.61444069	0.735076175	0.865486411	10795	4358	5	3	2	2	Epithelials
HC1_AACGGGATCACATCAG-1	HC1	8897	2985	HC	P1	5K	HC1	0.183956673	0.2	singlet	0.183956673	19.0963246	0	9.45262448	0.404630774	0.879901241	9183	2982	13	14	15	15	Endothelials
HC1_AACGTCACACCACTGG-1	HC1	1995	940	HC	P1	500	HC1	0.131945046	0.15	singlet	0.131945046	17.3433584	0	2.556390977	1.203007519	0.900963424	7594	1634	2	1	0	0	T cells
HC1_AACGTCACATGTGGCC-1	HC1	54774	8082	HC	P1	10K	HC1	0.474537157	0.45	singlet	0.474537157	9.163106583	0	9.25986782	0.600649943	0.824619067	11192	4051	5	3	2	2	Epithelials
HC1_AACGTCAGTCCGGTCA-1	HC1	5052	1869	HC	P1	5K	HC1	0.149623617	0.15	singlet	0.149623617	7.42280285	0	18.46793349	0.890736342	0.883391841	8610	1890	2	1	0	0	T cells
HC1_AACGTCATCTTGGATG-1	HC1	66550	7810	HC	P1	10K	HC1	0.419940617	0.4	singlet	0.419940617	24.20736289	0	12.02854996	0.772351615	0.807076827	10800	3281	5	3	2	2	Epithelials
HC1_AACTTCTGTTGGGTAG-1	HC1	57097	7631	HC	P1	10K	HC1	0.497178364	0.4	singlet	0.497178364	18.65246861	0	14.0357637	0.961521621	0.816249129	10455	3497	5	3	2	2	Epithelials
HC1_AACTTCTTCAATCTCT-1	HC1	7300	2567	HC	P1	5K	HC1	0.252551422	0.25	singlet	0.252551422	8.616438356	0	12.2739726	1.123287671	0.882511245	8778	2567	1	0	7	7	T cells
HC1_AAGAACAAGACCTCCG-1	HC1	46808	6917	HC	P1	10K	HC1	0.680612825	0.7	singlet	0.680612825	19.41762092	0	15.81567253	0.899418903	0.822195846	10271	3256	5	3	2	2	Epithelials
HC1_AAGACAACACACCTGG-1	HC1	22080	5201	HC	P1	10K	HC1	0.461288501	0.45	singlet	0.461288501	7.481884058	0	12.04257246	0.842391304	0.855452958	10858	4146	3	6	4	4	Myeloid cells
HC1_AAGACAAGTAGCTGCC-1	HC1	70177	8830	HC	P1	10K	HC1	0.462957887	0.45	singlet	0.462957887	14.47767787	0	13.6583211	1.393618992	0.814238979	10753	4002	5	3	2	2	Epithelials
HC1_AAGACAATCGTAGCCG-1	HC1	12343	3632	HC	P1	10K	HC1	0.249250436	0.25	singlet	0.249250436	7.194361176	0	13.86210808	1.587944584	0.870149045	10430	3631	2	1	0	0	T cells
HC1_AAGACTCCAAGGTTGG-1	HC1	3449	1574	HC	P1	500	HC1	0.093344691	0.1	singlet	0.093344691	11.53957669	0	14.12003479	1.797622499	0.903697566	8183	1759	1	0	8	8	T cells
HC1_AAGACTCCATCATTTC-1	HC1	18463	4375	HC	P1	10K	HC1	0.514332499	0.3	singlet	0.514332499	10.57791258	0	2.285652386	0.514542599	0.85342712	11202	3975	9	10	11	11	Epithelials
HC1_AAGATAGCAAGCAATA-1	HC1	3529	1145	HC	P1	500	HC1	0	0	singlet	0	12.43978464	0	34.88240295	0.566732785	0.862205701	8527	1383	2	1	0	0	T cells
HC1_AAGATAGGTGAATTGA-1	HC1	114964	9793	HC	P1	10K	HC1	0.504449253	0.5	singlet	0.504449253	21.72506176	0	15.34480359	0.882885077	0.788630958	10371	3326	5	3	2	2	Epithelials
HC1_AAGATAGGTTCTCCTG-1	HC1	1785	920	HC	P1	500	HC1	0.046651415	0.05	singlet	0.046651415	0.896358543	0	28.23529412	0.896358543	0.911475271	7490	1499	5	3	2	2	Epithelials
HC1_AAGCATCCAAAGCTAA-1	HC1	19368	3928	HC	P1	10K	HC1	0.194301536	0.2	singlet	0.194301536	8.730896324	0	18.46344486	1.079099546	0.838371916	10816	3453	3	16	19	19	Myeloid cells
HC1_AAGCATCCATGATAGA-1	HC1	14351	3422	HC	P1	10K	HC1	0.306424499	0.35	singlet	0.306424499	0.076649711	0	23.04369034	1.57480315	0.850223765	10427	3398	5	3	2	2	Epithelials
HC1_AAGCATCTCCCAACTC-1	HC1	4000	1728	HC	P1	500	HC1	0.046767179	0.05	singlet	0.046767179	8.975	0	9.1	2.2	0.898803392	8389	1854	2	1	0	0	T cells
HC1_AAGCCATAGGACCCAA-1	HC1	40707	6959	HC	P1	10K	HC1	0.29953528	0.3	singlet	0.29953528	8.192694131	0	21.4410298	0.876999042	0.833584094	10364	3636	5	3	2	2	Epithelials
HC1_AAGCCATGTGCCTACG-1	HC1	7713	2512	HC	P1	5K	HC1	0.046498737	0.05	singlet	0.046498737	8.116167509	0	12.75768184	0.998314534	0.87466537	8845	2510	3	6	4	4	Myeloid cells
HC1_AAGCGAGAGACTACGG-1	HC1	4792	1802	HC	P1	500	HC1	0	0	singlet	0	8.597662771	0	19.24040067	1.189482471	0.884591745	8730	1839	2	1	0	0	T cells
HC1_AAGCGAGCATGTCAGT-1	HC1	11985	3379	HC	P1	10K	HC1	0.469082956	0.45	singlet	0.469082956	8.068418857	0	18.6232791	0.967876512	0.865187879	10355	3378	3	6	4	4	Myeloid cells
HC1_AAGCGAGTCGAAACAA-1	HC1	55613	7089	HC	P1	10K	HC1	0.453924952	0.45	singlet	0.453924952	8.852246777	0	32.05905094	0.643734379	0.811473529	10080	2913	5	3	2	2	Epithelials
HC1_AAGGAATCACAAAGCG-1	HC1	11016	3137	HC	P1	10K	HC1	0.461865324	0.45	singlet	0.461865324	18.4822077	0	4.0486565	1.189179375	0.86504053	10183	3137	3	6	4	4	Myeloid cells
HC1_AAGGAATCAGAAATTG-1	HC1	30650	5576	HC	P1	10K	HC1	0.25696003	0.25	singlet	0.25696003	21.95758564	0	13.42577488	1.138662316	0.835034173	10179	3254	5	3	2	2	Epithelials
HC1_AAGGAATGTTCCTAAG-1	HC1	10397	3198	HC	P1	10K	HC1	0.381857212	0.4	singlet	0.381857212	8.002308358	0	15.86034433	0.884870636	0.872531415	9997	3197	2	1	0	0	T cells
HC1_AAGGAATTCAGGAGAC-1	HC1	4433	1495	HC	P1	500	HC1	0.25770543	0.25	singlet	0.25770543	18.06902775	0	7.083239341	0.631626438	0.870552326	8557	1573	3	6	4	4	Myeloid cells
HC1_AAGGAATTCCATTGGA-1	HC1	6631	2327	HC	P1	5K	HC1	0.186443279	0.2	singlet	0.186443279	10.05881466	0	18.14206002	0.829437491	0.880996143	8662	2324	11	12	12	12	T cells
HC1_AAGGTAACACACCAGC-1	HC1	4602	1566	HC	P1	500	HC1	0.046192323	0.05	singlet	0.046192323	9.169926119	0	25.64102564	2.281616688	0.872191734	8757	1622	7	5	3	3	T cells
HC1_AAGGTAACACCTATCC-1	HC1	64374	8312	HC	P1	10K	HC1	0.203429437	0.2	singlet	0.203429437	8.567123373	0	19.45816634	1.337496505	0.815126121	10597	3817	5	3	2	2	Epithelials
HC1_AAGGTAACACGGCCAT-1	HC1	74348	7669	HC	P1	10K	HC1	0.473734603	0.4	singlet	0.473734603	19.67773175	0	18.50890407	2.165492011	0.797479775	10209	2926	5	3	2	2	Epithelials
HC1_AAGGTAACAGTAACCT-1	HC1	2749	969	HC	P1	500	HC1	0.346808461	0.35	singlet	0.346808461	12.51364132	0	23.82684613	5.092761004	0.868325689	8055	1389	7	5	3	3	T cells
HC1_AAGGTAAGTCTACTGA-1	HC1	3201	1380	HC	P1	500	HC1	0	0	singlet	0	7.560137457	0	14.40174945	2.905342081	0.895755547	8038	1639	1	0	8	8	T cells
HC1_AAGGTAATCACCACAA-1	HC1	28789	5202	HC	P1	10K	HC1	0.125697208	0.15	singlet	0.125697208	6.061342874	0	5.370106638	0.798916253	0.833366567	10746	3126	3	6	4	4	Myeloid cells
HC1_AAGGTAATCTCTTCAA-1	HC1	2314	847	HC	P1	500	HC1	0	0	singlet	0	0.259291271	0	35.13396716	0.648228176	0.870263732	7917	1309	5	3	2	2	Epithelials
HC1_AAGTACCCAAACGTGG-1	HC1	21365	4634	HC	P1	10K	HC1	0.614618551	0.6	singlet	0.614618551	27.76971683	0	16.26023871	0.641235666	0.846699212	10567	3639	5	3	2	2	Epithelials
HC1_AAGTACCTCACAGAGG-1	HC1	1316	761	HC	P1	500	HC1	0.146943682	0.15	singlet	0.146943682	3.571428571	0	21.88449848	1.215805471	0.923741033	7228	1556	5	3	2	2	Epithelials
HC1_AAGTACCTCAGCGGAA-1	HC1	20821	4324	HC	P1	10K	HC1	0.341888899	0.35	singlet	0.341888899	8.102396619	0	14.96085683	0.888526007	0.841932234	10818	3539	3	16	19	19	Myeloid cells
HC1_AAGTACCTCTGTCAGA-1	HC1	12045	4370	HC	P1	10K	HC1	0.225635775	0.2	singlet	0.225635775	4.889995849	0	13.37484433	0.880033209	0.892098453	10600	4368	5	3	2	2	Epithelials
HC1_AAGTCGTGTCCGGCAT-1	HC1	14203	3295	HC	P1	10K	HC1	0.197894875	0.2	singlet	0.197894875	6.407097092	0	23.18524255	1.006829543	0.847190128	10508	3282	3	16	19	19	Myeloid cells
HC1_AAGTGAAGTCATAGTC-1	HC1	77621	8280	HC	P1	10K	HC1	0.526858739	0.45	singlet	0.526858739	16.82920859	0	14.58239394	1.66449801	0.8012366	10462	3361	5	3	2	2	Epithelials
HC1_AAGTGAAGTTAGCGGA-1	HC1	35278	5756	HC	P1	10K	HC1	0.387091447	0.4	singlet	0.387091447	17.21186008	0	23.6237882	1.000623618	0.826853769	10046	2987	5	3	2	2	Epithelials
HC1_AAGTTCGAGGTGCTTT-1	HC1	22694	5210	HC	P1	10K	HC1	0.343343724	0.35	singlet	0.343343724	9.742663259	0	23.43350665	0.630122499	0.853285956	10552	3906	5	3	2	2	Epithelials
HC1_AAGTTCGCAGAGATTA-1	HC1	29502	5777	HC	P1	10K	HC1	0.409085672	0.35	singlet	0.409085672	11.10433191	0	10.23320453	0.515219307	0.84157212	10646	3465	10	11	18	18	Fibroblasts
HC1_AAGTTCGGTAGTCACT-1	HC1	5127	1509	HC	P1	5K	HC1	0.146493823	0.15	singlet	0.146493823	11.41018139	0	29.29588453	1.189779598	0.856821119	8851	1529	1	0	7	7	T cells
HC1_AAGTTCGGTCAATCTG-1	HC1	5777	2388	HC	P1	5K	HC1	0	0	singlet	0	7.789510126	0	14.14228838	0.882811148	0.898006804	8426	2395	2	1	0	0	T cells
HC1_AAGTTCGTCATCGTAG-1	HC1	5336	2196	HC	P1	5K	HC1	0.364844217	0.35	singlet	0.364844217	15.19865067	0	17.76611694	0.937031484	0.896549193	8513	2206	2	1	0	0	T cells
HC1_AATAGAGAGGCTAACG-1	HC1	2394	1203	HC	P1	500	HC1	0.095995622	0.1	singlet	0.095995622	0.459482038	0	21.17794486	2.08855472	0.911557402	7575	1581	5	3	2	2	Epithelials
HC1_AATAGAGCAACTTCTT-1	HC1	92255	8892	HC	P1	10K	HC1	0.480946055	0.45	singlet	0.480946055	15.24253428	0	14.0339277	1.33326107	0.795369079	10670	3786	5	3	2	2	Epithelials
HC1_AATAGAGCATGCCGGT-1	HC1	2919	1260	HC	P1	500	HC1	0	0	singlet	0	12.02466598	0	14.90236382	0.685166153	0.894707388	7877	1589	1	0	8	8	T cells
HC1_AATAGAGTCCGCGATG-1	HC1	6991	2178	HC	P1	5K	HC1	0.379282052	0.4	singlet	0.379282052	10.85681591	0	7.18066085	0.51494779	0.868259527	8777	2178	3	6	4	4	Myeloid cells
HC1_AATCACGCAATTTCTC-1	HC1	3085	1475	HC	P1	500	HC1	0	0	singlet	0	7.55267423	0	17.50405186	0.356564019	0.908157147	7980	1733	2	1	0	0	T cells
HC1_AATCGACAGTGCCGAA-1	HC1	7263	2210	HC	P1	5K	HC1	0.150767111	0.15	singlet	0.150767111	8.426270136	0	16.02643536	1.941346551	0.866172432	8787	2209	15	17	20	20	Mast cells
HC1_AATCGACCAATACCCA-1	HC1	26507	5882	HC	P1	10K	HC1	0.258036932	0.25	singlet	0.258036932	12.91357	0	17.79907194	1.071415098	0.852185788	10402	3824	5	3	2	2	Epithelials
HC1_AATCGACGTATCGCAT-1	HC1	13365	3840	HC	P1	10K	HC1	0.617330051	0.6	singlet	0.617330051	10.98391321	0	11.50018706	1.084923307	0.868724718	10616	3839	3	6	4	4	Myeloid cells
HC1_AATCGACGTTGCTCAA-1	HC1	10932	3014	HC	P1	10K	HC1	0.100578316	0.1	singlet	0.100578316	8.013172338	0	9.13830955	1.353823637	0.861451351	10113	3014	3	6	4	4	Myeloid cells
HC1_AATCGTGAGGTCCGAA-1	HC1	8284	2564	HC	P1	5K	HC1	0.049437652	0.05	singlet	0.049437652	9.30709802	0	14.34089812	0.857073877	0.870012542	9003	2564	3	6	4	4	Myeloid cells
HC1_AATGAAGCACGGAAGT-1	HC1	3529	1491	HC	P1	500	HC1	0	0	singlet	0	9.351090961	0	14.42334939	2.947010485	0.8945291	8265	1700	1	0	8	8	T cells
HC1_AATGAAGCAGCTAACT-1	HC1	3340	1548	HC	P1	500	HC1	0.295025737	0.3	singlet	0.295025737	1.437125749	0	20.1497006	1.017964072	0.90522147	8020	1708	5	3	2	2	Epithelials
HC1_AATGAAGGTCCTGGGT-1	HC1	4116	1755	HC	P1	500	HC1	0	0	singlet	0	8.98931001	0	17.27405248	0.485908649	0.897578982	8527	1851	2	1	0	0	T cells
HC1_AATGAAGGTTCCTTGC-1	HC1	27986	5539	HC	P1	10K	HC1	0.426765496	0.45	singlet	0.426765496	7.307225041	0	7.932537697	0.936182377	0.84179923	10749	3532	3	6	4	4	Myeloid cells
HC1_AATGACCTCGTGACTA-1	HC1	24329	5368	HC	P1	10K	HC1	0.248204725	0.25	singlet	0.248204725	15.54112376	0	13.63804513	1.25364791	0.850366357	10448	3727	5	3	2	2	Epithelials
HC1_AATGACCTCTTCTAAC-1	HC1	12420	3226	HC	P1	10K	HC1	0.153524483	0.15	singlet	0.153524483	0.241545894	0	20.33816425	0.813204509	0.857000526	10359	3222	5	3	2	2	Epithelials
HC1_AATGCCATCCGGACTG-1	HC1	43945	6960	HC	P1	10K	HC1	0.410346148	0.4	singlet	0.410346148	23.24268973	0	10.59961315	1.005802708	0.827629586	10555	3475	5	3	2	2	Epithelials
HC1_AATGGCTAGCAACTTC-1	HC1	27458	5653	HC	P1	10K	HC1	0.607469118	0.6	singlet	0.607469118	8.795250929	0	24.53929638	0.517153471	0.845361317	10261	3508	5	3	2	2	Epithelials
HC1_AATGGCTCATACTGAC-1	HC1	16924	4077	HC	P1	10K	HC1	0.101168268	0.1	singlet	0.101168268	7.829118412	0	9.081777358	1.713542898	0.853810603	10828	3888	3	6	4	4	Myeloid cells
HC1_AATGGCTTCCATGCAA-1	HC1	2569	1228	HC	P1	500	HC1	0.103199095	0.1	singlet	0.103199095	0.19462826	0	24.2506812	1.16776956	0.905985949	7684	1591	5	3	2	2	Epithelials
HC1_AATGGCTTCTCCATAT-1	HC1	1922	953	HC	P1	500	HC1	0.147732826	0.15	singlet	0.147732826	6.971904266	0	16.96149844	0.884495317	0.907221875	7611	1543	2	1	0	0	T cells
HC1_AATGGCTTCTGTTGGA-1	HC1	7372	2517	HC	P1	5K	HC1	0.195426475	0.2	singlet	0.195426475	5.846446012	0	3.960933261	0.664677157	0.879329848	8650	2515	3	6	4	4	Myeloid cells
HC1_AATTCCTAGCGCTGCT-1	HC1	24239	5689	HC	P1	10K	HC1	0.459538142	0.45	singlet	0.459538142	9.77763109	0	14.76546062	0.887000289	0.856431371	10662	4098	5	3	2	2	Epithelials
HC1_AATTCCTTCATTTGCT-1	HC1	63410	8469	HC	P1	10K	HC1	0.521161909	0.25	singlet	0.521161909	12.97429428	0	10.08516007	1.537612364	0.817930675	10964	4182	5	3	2	2	Epithelials
HC1_AATTCCTTCGTACACA-1	HC1	1786	866	HC	P1	500	HC1	0.052843117	0.05	singlet	0.052843117	14.0537514	0	3.359462486	0.895856663	0.903328714	7563	1620	2	1	0	0	T cells
HC1_AATTTCCAGATTAGAC-1	HC1	1950	955	HC	P1	500	HC1	0.104350404	0.1	singlet	0.104350404	9.128205128	0	22.30769231	1.487179487	0.905766572	7721	1562	1	0	7	7	T cells
HC1_AATTTCCAGGTGTGAC-1	HC1	42282	6113	HC	P1	10K	HC1	0.665176158	0.65	singlet	0.665176158	22.10160352	0	19.36048437	1.511281396	0.818445117	10118	2899	5	3	2	2	Epithelials
HC1_AATTTCCCAGTAACGG-1	HC1	6523	2218	HC	P1	5K	HC1	0.145334495	0.15	singlet	0.145334495	10.50130308	0	12.37160816	0.751188104	0.877181203	8696	2218	3	6	4	4	Myeloid cells
HC1_ACAAAGAAGCCTGAAG-1	HC1	13930	3361	HC	P1	10K	HC1	0.05974946	0.05	singlet	0.05974946	8.413496052	0	13.977028	0.775305097	0.850991822	10513	3357	3	6	4	4	Myeloid cells
HC1_ACAAAGAGTCACTCGG-1	HC1	14494	3415	HC	P1	10K	HC1	0.191306981	0.2	singlet	0.191306981	10.01103905	0	16.21360563	1.490271837	0.849130222	10503	3393	3	16	19	19	Myeloid cells
HC1_ACAACCACAAGTGATA-1	HC1	11515	3859	HC	P1	10K	HC1	0.339402981	0.35	singlet	0.339402981	7.164567955	0	12.16673904	0.529743812	0.883093251	10416	3854	15	17	20	20	Mast cells
HC1_ACAAGCTAGGCCTGCT-1	HC1	70229	8379	HC	P1	10K	HC1	0.515679736	0.5	singlet	0.515679736	7.905566077	0	12.42791439	1.210326219	0.809487021	11007	3955	5	3	2	2	Epithelials
HC1_ACACAGTCAAATCAGA-1	HC1	17820	3873	HC	P1	10K	HC1	0.09992524	0.1	singlet	0.09992524	7.508417508	0	14.61840629	1.212121212	0.844066197	10805	3612	3	6	4	4	Myeloid cells
HC1_ACACAGTTCTGTGCGG-1	HC1	4207	1212	HC	P1	500	HC1	0.189687222	0.2	singlet	0.189687222	10.14975042	0	36.03517946	0.831946755	0.850862585	8740	1329	2	1	0	0	T cells
HC1_ACACCAACACACGCCA-1	HC1	3851	1414	HC	P1	500	HC1	0.047453468	0.05	singlet	0.047453468	20.38431576	0	19.39755908	0.259672812	0.878645883	8518	1596	7	5	3	3	T cells
HC1_ACACCAATCCCTCTTT-1	HC1	1344	922	HC	P1	500	HC1	0.249390174	0.25	singlet	0.249390174	4.31547619	0	7.291666667	2.306547619	0.947683037	6860	1731	5	3	2	2	Epithelials
HC1_ACACGCGTCCCGAATA-1	HC1	13240	3485	HC	P1	10K	HC1	0.247790429	0.25	singlet	0.247790429	9.773413897	0	5.317220544	0.370090634	0.859364154	10620	3476	3	6	4	4	Myeloid cells
HC1_ACACGCGTCGGCTCTT-1	HC1	20528	5383	HC	P1	10K	HC1	0.611829558	0.6	singlet	0.611829558	17.98031956	0	12.25155885	1.237334373	0.865195842	10973	4562	5	3	2	2	Epithelials
HC1_ACACTGACAACGTTAC-1	HC1	3422	1481	HC	P1	500	HC1	0.156623937	0.15	singlet	0.156623937	0.379894798	0	30.36236119	0.292226768	0.897086551	8185	1666	5	3	2	2	Epithelials
HC1_ACACTGATCCAGTGTA-1	HC1	15312	4058	HC	P1	10K	HC1	0.302573065	0.3	singlet	0.302573065	7.360240334	0	11.52037618	1.312695925	0.862194629	10628	3993	3	6	4	4	Myeloid cells
HC1_ACAGAAAAGGCGACAT-1	HC1	3133	1222	HC	P1	500	HC1	0	0	singlet	0	6.734759017	0	22.59814874	1.915097351	0.883039525	8153	1492	2	1	0	0	T cells
HC1_ACAGAAACACACCTGG-1	HC1	44840	7797	HC	P1	10K	HC1	0.505138767	0.5	singlet	0.505138767	12.62042819	0	18.11998216	0.818465656	0.836673971	10526	3963	5	3	2	2	Epithelials
HC1_ACAGAAATCCCATTTA-1	HC1	1524	882	HC	P1	500	HC1	0.050619872	0.05	singlet	0.050619872	0.459317585	0	22.96587927	0.721784777	0.925379358	7231	1547	5	3	2	2	Epithelials
HC1_ACAGCCGCAAGTCCAT-1	HC1	26021	5384	HC	P1	10K	HC1	0.362214759	0.35	singlet	0.362214759	22.07063526	0	15.29918143	0.457322931	0.845035396	10255	3441	5	3	2	2	Epithelials
HC1_ACAGCCGGTCCAGCCA-1	HC1	9579	2460	HC	P1	5K	HC1	0.266581961	0.25	singlet	0.266581961	0.041758012	0	22.97734628	0.615930682	0.851711231	9579	2460	5	3	2	2	Epithelials
HC1_ACAGCCGGTGGATTTC-1	HC1	51276	7788	HC	P1	10K	HC1	0.353421249	0.35	singlet	0.353421249	8.112957329	0	25.5694672	0.653327093	0.826220145	10375	3633	5	3	2	2	Epithelials
HC1_ACAGCCGTCCATCTAT-1	HC1	6585	2719	HC	P1	5K	HC1	0.111597638	0.1	singlet	0.111597638	8.261199696	0	9.567198178	0.987091875	0.899400037	8580	2719	2	1	0	0	T cells
HC1_ACAGCCGTCTACTATC-1	HC1	39629	6765	HC	P1	10K	HC1	0.534812643	0.55	singlet	0.534812643	17.85561079	0	18.00953847	0.842817129	0.833026724	10250	3451	5	3	2	2	Epithelials
HC1_ACAGGGAAGGGAGGTG-1	HC1	5500	2290	HC	P1	5K	HC1	0.096681468	0.1	singlet	0.096681468	6.945454545	0	16.61818182	1.272727273	0.898264623	8450	2296	1	0	8	8	T cells
HC1_ACAGGGAGTGAACCGA-1	HC1	16937	3809	HC	P1	10K	HC1	0.453258747	0.45	singlet	0.453258747	7.710928736	0	15.38052784	0.9387731	0.846760328	10696	3584	3	6	4	4	Myeloid cells
HC1_ACAGGGAGTGTTAGCT-1	HC1	3912	1448	HC	P1	500	HC1	0.101402884	0.1	singlet	0.101402884	13.90593047	0	15.77198364	1.150306748	0.879849008	8414	1579	3	6	4	4	Myeloid cells
HC1_ACATCCCAGATGATTG-1	HC1	17473	4931	HC	P1	10K	HC1	0.588362894	0.6	singlet	0.588362894	22.03971842	0	14.95450123	0.486464831	0.870489184	10917	4669	5	3	2	2	Epithelials
HC1_ACATCCCGTTAAAGTG-1	HC1	16439	4493	HC	P1	10K	HC1	0.65262336	0.65	singlet	0.65262336	27.64158404	0	8.753573818	0.687389744	0.866376749	10805	4347	5	3	2	2	Epithelials
HC1_ACATCCCTCATGCCAA-1	HC1	4199	1716	HC	P1	500	HC1	0.36686281	0.35	singlet	0.36686281	7.477970945	0	13.33650869	1.024053346	0.89273725	8609	1797	3	6	4	4	Myeloid cells
HC1_ACATCGAAGATCACTC-1	HC1	60242	9005	HC	P1	10K	HC1	0.239109883	0.25	singlet	0.239109883	8.596992132	0	14.74884632	0.826665781	0.827315264	10802	4477	5	3	2	2	Epithelials
HC1_ACATCGAAGCGTCTCG-1	HC1	13821	3511	HC	P1	10K	HC1	0.139999132	0.15	singlet	0.139999132	6.736126185	0	14.81803053	1.483250127	0.856272681	10580	3503	3	6	4	4	Myeloid cells
HC1_ACATCGACACTGCATA-1	HC1	16059	4067	HC	P1	10K	HC1	0.289785753	0.25	singlet	0.289785753	10.25593125	0	13.33831496	1.401083505	0.858182537	10669	3964	3	6	4	4	Myeloid cells
HC1_ACATCGAGTCCTCATC-1	HC1	21620	5198	HC	P1	10K	HC1	0.521453249	0.5	singlet	0.521453249	11.10545791	0	18.33024977	0.666049954	0.857199534	10812	4133	5	3	2	2	Epithelials
HC1_ACATGCAGTCTTACTT-1	HC1	1372	815	HC	P1	500	HC1	0	0	singlet	0	0.947521866	0	18.95043732	0.947521866	0.927902145	7096	1544	5	3	2	2	Epithelials
HC1_ACATGCATCAGCAATC-1	HC1	7630	2151	HC	P1	5K	HC1	0.199738072	0.2	singlet	0.199738072	7.090432503	0	35.17693316	0.956749672	0.858369439	8951	2150	2	1	0	0	T cells
HC1_ACATTTCAGCCTCTTC-1	HC1	4060	1551	HC	P1	500	HC1	0.091958433	0.1	singlet	0.091958433	8.596059113	0	26.69950739	1.157635468	0.884186997	8541	1667	11	12	12	12	T cells
HC1_ACATTTCAGGTTCACT-1	HC1	58474	7869	HC	P1	10K	HC1	0.342623237	0.35	singlet	0.342623237	17.18883606	0	15.42907959	0.84481992	0.817275004	10533	3716	5	3	2	2	Epithelials
HC1_ACATTTCGTGCGAACA-1	HC1	34504	6665	HC	P1	10K	HC1	0.398925324	0.4	singlet	0.398925324	11.39867841	0	13.16369117	1.344771621	0.842642169	10451	3870	5	3	2	2	Epithelials
HC1_ACCAAACAGATTGTGA-1	HC1	5288	1676	HC	P1	5K	HC1	0.046596068	0.05	singlet	0.046596068	7.677760968	0	33.56656581	1.285930408	0.865974115	8714	1698	14	15	16	16	B cells
HC1_ACCAAACAGGTTAGTA-1	HC1	5893	2308	HC	P1	5K	HC1	0.096088187	0.1	singlet	0.096088187	6.974376379	0	12.91362634	2.477515697	0.892025382	8463	2309	2	1	0	0	T cells
HC1_ACCAAACGTATCGTTG-1	HC1	25455	5378	HC	P1	10K	HC1	0.23998404	0.25	singlet	0.23998404	15.63150658	0	16.82184247	1.740326066	0.84675736	10318	3557	5	3	2	2	Epithelials
HC1_ACCAAACTCACAAGGG-1	HC1	8379	3032	HC	P1	5K	HC1	0.211726078	0.2	singlet	0.211726078	10.28762382	0	8.771929825	0.787683494	0.887473524	8956	3032	1	0	8	8	T cells
HC1_ACCAAACTCCGAAATC-1	HC1	44270	6801	HC	P1	10K	HC1	0.399871181	0.4	singlet	0.399871181	15.33092388	0	13.48543031	1.540546646	0.824899361	10475	3609	5	3	2	2	Epithelials
HC1_ACCAAACTCGAACACT-1	HC1	133773	10909	HC	P1	10K	HC1	0.570476835	0.55	singlet	0.570476835	10.20235773	0	14.8445501	1.061499705	0.78765016	11111	4296	5	3	2	2	Epithelials
HC1_ACCAACAAGCTGAAAT-1	HC1	3470	1558	HC	P1	500	HC1	0.050582354	0.05	singlet	0.050582354	5.850144092	0	13.77521614	1.152737752	0.901771283	8182	1733	2	1	0	0	T cells
HC1_ACCAACAAGGTTAGTA-1	HC1	2800	1102	HC	P1	500	HC1	0.09784086	0.1	singlet	0.09784086	1.25	0	36.78571429	0.392857143	0.882518749	7947	1438	5	3	2	2	Epithelials
HC1_ACCAACACAAGCGATG-1	HC1	2188	1230	HC	P1	500	HC1	0.375485992	0.4	singlet	0.375485992	6.535648995	0	4.616087751	2.239488117	0.925108185	7351	1767	2	1	0	0	T cells
HC1_ACCAACACAGAGCGTA-1	HC1	12223	3604	HC	P1	10K	HC1	0.37142626	0.35	singlet	0.37142626	5.563282337	0	23.51304917	0.70359159	0.870230009	10399	3603	5	3	2	2	Epithelials
HC1_ACCAACAGTGCATACT-1	HC1	2185	1352	HC	P1	500	HC1	0.201767345	0.2	singlet	0.201767345	0.411899314	0	14.18764302	1.281464531	0.937572157	7187	1810	5	3	2	2	Epithelials
HC1_ACCACAACACAATTCG-1	HC1	3846	1507	HC	P1	500	HC1	0.052613556	0.05	singlet	0.052613556	9.100364015	0	20.41081643	0.832033281	0.886500705	8456	1654	11	12	12	12	T cells
HC1_ACCACAACAGAGGAAA-1	HC1	27623	6274	HC	P1	10K	HC1	0.68588478	0.7	singlet	0.68588478	29.33787062	0	7.406871086	1.726821851	0.855058079	10487	3972	5	3	2	2	Epithelials
HC1_ACCACAATCGGTAAGG-1	HC1	4421	1395	HC	P1	500	HC1	0.150899592	0.15	singlet	0.150899592	1.176204479	0	27.50508935	0.65596019	0.862585794	8644	1458	5	3	2	2	Epithelials
HC1_ACCACAATCGTTATCT-1	HC1	11001	3571	HC	P1	10K	HC1	0.16850898	0.15	singlet	0.16850898	6.244886828	0	13.44423234	1.127170257	0.879091794	10218	3570	2	1	0	0	T cells
HC1_ACCATTTAGAGGACTC-1	HC1	1908	974	HC	P1	500	HC1	0.252927756	0.25	singlet	0.252927756	11.26834382	0	24.47589099	0.524109015	0.910985387	7618	1554	5	3	2	2	Epithelials
HC1_ACCATTTCAAATGAGT-1	HC1	3456	1401	HC	P1	500	HC1	0.042029627	0.05	singlet	0.042029627	5.758101852	0	30.23726852	0.578703704	0.889182584	8267	1615	2	1	0	0	T cells
HC1_ACCATTTCATATCGGT-1	HC1	17463	4883	HC	P1	10K	HC1	0.494122197	0.55	singlet	0.494122197	13.01036477	0	20.89560786	0.710072725	0.86953875	10942	4635	5	3	2	2	Epithelials
HC1_ACCATTTGTTCTCACC-1	HC1	25256	4803	HC	P1	10K	HC1	0.478240718	0.45	singlet	0.478240718	7.594235033	0	19.36173583	0.348432056	0.836257999	10682	3200	5	3	2	2	Epithelials
HC1_ACCATTTGTTTGGCTA-1	HC1	72242	9066	HC	P1	10K	HC1	0.322269853	0.35	singlet	0.322269853	18.65535284	0	13.74408239	0.928822569	0.814485892	10765	4099	5	3	2	2	Epithelials
HC1_ACCATTTTCCACCTCA-1	HC1	49444	7533	HC	P1	10K	HC1	0.636818522	0.6	singlet	0.636818522	18.01027425	0	11.68999272	0.67146671	0.825921207	10631	3838	5	3	2	2	Epithelials
HC1_ACCCAAAAGAACAAGG-1	HC1	8300	2550	HC	P1	5K	HC1	0.102164	0.1	singlet	0.102164	9.277108434	0	24.31325301	0.602409639	0.869219776	9033	2548	2	1	0	0	T cells
HC1_ACCCAAAAGCCAACCC-1	HC1	1229	766	HC	P1	500	HC1	0.182881672	0.2	singlet	0.182881672	3.824247356	0	6.916192026	1.545972335	0.933542753	6855	1642	3	6	4	4	Myeloid cells
HC1_ACCCAAACAAGAGTGC-1	HC1	2109	1126	HC	P1	500	HC1	0.106914228	0.1	singlet	0.106914228	12.75486012	0	11.75912755	1.659554291	0.918010857	7501	1668	1	0	8	8	T cells
HC1_ACCCAAACACAGACGA-1	HC1	8937	2749	HC	P1	5K	HC1	0.37961225	0.4	singlet	0.37961225	8.313751818	0	24.10204767	2.540002238	0.870414536	9249	2747	11	12	12	12	T cells
HC1_ACCCAAAGTAACATGA-1	HC1	15429	4150	HC	P1	10K	HC1	0.570605209	0.55	singlet	0.570605209	27.31868559	0	10.82377341	0.544429321	0.86383866	10557	4064	5	3	2	2	Epithelials
HC1_ACCCAAAGTTCTCAGA-1	HC1	25287	5342	HC	P1	10K	HC1	0.571370726	0.55	singlet	0.571370726	6.600229367	0	9.032309092	0.747419623	0.846647928	10722	3505	3	6	4	4	Myeloid cells
HC1_ACCCAAATCTGAGAGG-1	HC1	3022	1158	HC	P1	500	HC1	0.049094795	0.05	singlet	0.049094795	10.22501655	0	28.42488418	0.761085374	0.880301536	8173	1485	2	1	0	0	T cells
HC1_ACCCTCAAGTATGCAA-1	HC1	5511	1973	HC	P1	5K	HC1	0	0	singlet	0	10.92360733	0	22.82707313	0.798403194	0.880760264	8552	1984	14	15	16	16	B cells
HC1_ACCCTCACACACTTAG-1	HC1	4955	1982	HC	P1	500	HC1	0	0	singlet	0	11.42280525	0	13.78405651	0.908173562	0.892304382	8632	2006	2	1	0	0	T cells
HC1_ACCCTCATCATCGGGC-1	HC1	3054	1465	HC	P1	500	HC1	0.048658998	0.05	singlet	0.048658998	8.611656843	0	10.77275704	2.193844139	0.908452397	7890	1722	1	0	8	8	T cells
HC1_ACCCTCATCGTAGAGG-1	HC1	27705	6288	HC	P1	10K	HC1	0.544732869	0.55	singlet	0.544732869	9.673344162	0	6.811044938	1.29940444	0.855028207	10634	4228	5	3	2	2	Epithelials
HC1_ACCCTTGAGTGTTCAC-1	HC1	5313	1829	HC	P1	5K	HC1	0.373159286	0.35	singlet	0.373159286	0.508187465	0	14.11631846	0.752870318	0.875682184	8577	1851	5	3	2	2	Epithelials
HC1_ACCCTTGGTAGCGATG-1	HC1	6010	2564	HC	P1	5K	HC1	0.347393837	0.35	singlet	0.347393837	4.875207987	0	12.71214642	0.515806988	0.902098772	8388	2570	5	3	2	2	Epithelials
HC1_ACCCTTGTCCTAGCGG-1	HC1	44243	6601	HC	P1	10K	HC1	0.629307289	0.55	singlet	0.629307289	19.50591054	0	15.04870827	1.532445811	0.822156161	10329	3252	5	3	2	2	Epithelials
HC1_ACCCTTGTCCTGTAAG-1	HC1	6376	2150	HC	P1	5K	HC1	0.194219432	0.2	singlet	0.194219432	14.2565872	0	20.23212045	0.658720201	0.875909093	8664	2150	11	12	12	12	T cells
HC1_ACCGTTCGTTCCAAAC-1	HC1	16574	3794	HC	P1	10K	HC1	0.470722243	0.45	singlet	0.470722243	27.95945457	0	15.78979124	0.307710872	0.848242437	10591	3605	5	3	2	2	Epithelials
HC1_ACCGTTCGTTTGTTGG-1	HC1	23969	5184	HC	P1	10K	HC1	0.297708053	0.3	singlet	0.297708053	22.77525137	0	16.30439317	0.450582002	0.848164822	10433	3596	5	3	2	2	Epithelials
HC1_ACCGTTCTCTAGTGAC-1	HC1	4184	1519	HC	P1	500	HC1	0.219645077	0.2	singlet	0.219645077	2.318355641	0	29.82791587	0.717017208	0.878497097	8611	1596	5	3	2	2	Epithelials
HC1_ACCTACCCAATACGCT-1	HC1	1464	712	HC	P1	500	HC1	0.622070212	0.65	singlet	0.622070212	22.33606557	0	18.51092896	0.204918033	0.901103453	7706	1567	2	1	0	0	T cells
HC1_ACCTACCGTCCAGCAC-1	HC1	5833	1803	HC	P1	5K	HC1	0.348785578	0.35	singlet	0.348785578	0.085719184	0	19.25252872	0.617178124	0.864601467	8510	1820	5	3	2	2	Epithelials
HC1_ACCTACCGTGATCATC-1	HC1	1308	723	HC	P1	500	HC1	0	0	singlet	0	0.229357798	0	23.47094801	0.305810398	0.917387921	7183	1495	5	3	2	2	Epithelials
HC1_ACCTACCGTTAGGACG-1	HC1	22213	5332	HC	P1	10K	HC1	0.338421257	0.35	singlet	0.338421257	16.09417908	0	15.05874938	1.665691262	0.857425103	10721	4152	5	3	2	2	Epithelials
HC1_ACCTACCGTTCCTAGA-1	HC1	4081	1556	HC	P1	500	HC1	0.058461073	0.05	singlet	0.058461073	7.620681206	0	21.88189169	2.964959569	0.884025458	8513	1680	1	0	7	7	T cells
HC1_ACCTACCTCTACTATC-1	HC1	21312	4282	HC	P1	10K	HC1	0.249252972	0.25	singlet	0.249252972	7.179054054	0	13.89827327	1.243430931	0.838984049	10740	3383	3	16	19	19	Myeloid cells
HC1_ACCTGAAGTGCATTAC-1	HC1	12965	3728	HC	P1	10K	HC1	0.196185932	0.2	singlet	0.196185932	8.168145006	0	11.89355958	1.272657154	0.868386444	10488	3726	2	1	0	0	T cells
HC1_ACCTGTCAGTGGCGAT-1	HC1	35811	6583	HC	P1	10K	HC1	0.619779375	0.6	singlet	0.619779375	5.587668593	0	11.91812572	0.698109519	0.838473883	10865	3959	5	3	2	2	Epithelials
HC1_ACCTGTCCAGTTTCAG-1	HC1	55848	7596	HC	P1	10K	HC1	0.437294319	0.45	singlet	0.437294319	8.132788999	0	9.46318579	0.891706059	0.817480245	10999	3616	5	3	2	2	Epithelials
HC1_ACGATGTAGAATTGTG-1	HC1	15191	3716	HC	P1	10K	HC1	0.579003504	0.6	singlet	0.579003504	25.71917583	0	19.51155289	0.61878744	0.853761084	10518	3637	5	3	2	2	Epithelials
HC1_ACGATGTCATACCACA-1	HC1	8481	2237	HC	P1	5K	HC1	0.296851378	0.25	singlet	0.296851378	14.92748497	0	14.1021106	0.89612074	0.852669243	9132	2237	3	6	4	4	Myeloid cells
HC1_ACGATGTGTAGTTCCA-1	HC1	3088	1255	HC	P1	500	HC1	0.101147638	0.1	singlet	0.101147638	25.71243523	0	15.86787565	0.291450777	0.887945637	8144	1570	7	5	3	3	T cells
HC1_ACGATGTGTCATCGGC-1	HC1	5256	2005	HC	P1	5K	HC1	0.100368252	0.1	singlet	0.100368252	7.667427702	0	19.21613394	1.293759513	0.887508802	8563	2021	2	1	0	0	T cells
HC1_ACGATGTTCTCTCTAA-1	HC1	1488	926	HC	P1	500	HC1	0.045029053	0.05	singlet	0.045029053	0.134408602	0	21.90860215	0.739247312	0.935071628	7116	1643	5	3	2	2	Epithelials
HC1_ACGCACGAGAGAGCGG-1	HC1	2603	1211	HC	P1	500	HC1	0.096770586	0.1	singlet	0.096770586	8.528620822	0	18.93968498	1.613522858	0.902698715	7724	1636	2	1	0	0	T cells
HC1_ACGCACGCAGGCCCTA-1	HC1	30714	6033	HC	P1	10K	HC1	0.457024895	0.45	singlet	0.457024895	19.66855506	0.003255844	15.18851338	0.719541577	0.842489398	10373	3567	5	3	2	2	Epithelials
HC1_ACGCACGTCTCGCGTT-1	HC1	1304	750	HC	P1	500	HC1	0	0	singlet	0	0.306748466	0	24.23312883	1.763803681	0.922890875	7134	1517	5	3	2	2	Epithelials
HC1_ACGGAAGCACAAGCCC-1	HC1	2304	1013	HC	P1	500	HC1	0.407357858	0.4	singlet	0.407357858	15.79861111	0	13.36805556	1.215277778	0.893866204	7786	1468	3	6	4	4	Myeloid cells
HC1_ACGGAAGCAGCTAACT-1	HC1	16522	3978	HC	P1	10K	HC1	0.13311125	0.15	singlet	0.13311125	8.782229754	0	13.89057015	1.289190171	0.853392921	10766	3843	3	6	4	4	Myeloid cells
HC1_ACGGAAGGTCAAATCC-1	HC1	28148	5433	HC	P1	10K	HC1	0.481732191	0.5	singlet	0.481732191	9.283075174	0	18.45957084	0.561318744	0.83943898	10398	3333	3	16	19	19	Myeloid cells
HC1_ACGGGTCCAGTTGGTT-1	HC1	9715	3029	HC	P1	5K	HC1	0.1824395	0.2	singlet	0.1824395	7.905301081	0	17.18991251	1.369016984	0.873065632	9675	3029	2	1	0	0	T cells
HC1_ACGGGTCTCGGCATAT-1	HC1	22532	4761	HC	P1	10K	HC1	0.247958329	0.25	singlet	0.247958329	11.81430854	0	6.679389313	1.469021836	0.844904062	10815	3612	3	6	4	4	Myeloid cells
HC1_ACGGTCGAGCCACAAG-1	HC1	28417	6279	HC	P1	10K	HC1	0.529303417	0.5	singlet	0.529303417	19.95636415	0	9.561178168	0.953654503	0.852772824	10502	4047	5	3	2	2	Epithelials
HC1_ACGGTCGTCACAAGAA-1	HC1	2783	1274	HC	P1	500	HC1	0.656732948	0.65	singlet	0.656732948	19.97844053	0	7.653611211	1.724757456	0.901482805	7928	1680	2	1	0	0	T cells
HC1_ACGGTTAAGAGTGTTA-1	HC1	14275	3357	HC	P1	10K	HC1	0.235786833	0.25	singlet	0.235786833	9.380035026	0	21.35901926	1.499124343	0.848690996	10594	3343	15	17	20	20	Mast cells
HC1_ACGGTTACAATTTCTC-1	HC1	2341	1032	HC	P1	500	HC1	0.324136251	0.35	singlet	0.324136251	15.54891072	0	10.80734729	0.598035028	0.894425842	7712	1587	1	0	7	7	T cells
HC1_ACGTAACCACAATGTC-1	HC1	10392	3130	HC	P1	10K	HC1	0.192612024	0.2	singlet	0.192612024	7.582755966	0	18.80292533	1.154734411	0.870252966	9987	3130	1	0	8	8	T cells
HC1_ACGTAACCACAGTGTT-1	HC1	1657	965	HC	P1	500	HC1	0.092966978	0.1	singlet	0.092966978	1.991550996	0	16.47555824	1.569100785	0.927066892	7258	1592	5	3	2	2	Epithelials
HC1_ACGTAACCATGCCATA-1	HC1	1934	942	HC	P1	500	HC1	0.056579537	0.05	singlet	0.056579537	0.56876939	0	23.57807653	0.361944157	0.904941517	7583	1476	5	3	2	2	Epithelials
HC1_ACGTAACGTTAAACCC-1	HC1	58305	8286	HC	P1	10K	HC1	0.406065934	0.25	singlet	0.406065934	10.77609124	0	13.0657748	1.255466941	0.822196143	11025	4230	5	3	2	2	Epithelials
HC1_ACGTACAGTCCAAAGG-1	HC1	36304	6219	HC	P1	10K	HC1	0.54754242	0.55	singlet	0.54754242	14.40061701	0	18.69766417	1.110070516	0.831964568	10116	3262	5	3	2	2	Epithelials
HC1_ACGTAGTAGAGAATCT-1	HC1	21833	4723	HC	P1	10K	HC1	0.433738249	0.4	singlet	0.433738249	8.368066688	0	8.432189804	1.085512756	0.846766976	10826	3723	3	6	4	4	Myeloid cells
HC1_ACGTAGTCAAGCGAAC-1	HC1	3683	1665	HC	P1	500	HC1	0	0	singlet	0	6.407819712	0	15.55796905	1.22183003	0.903318009	8275	1822	2	1	0	0	T cells
HC1_ACGTAGTTCGTAGCCG-1	HC1	3843	1568	HC	P1	500	HC1	0	0	singlet	0	8.691126724	0	23.78350247	0.286234712	0.891391876	8475	1697	2	1	0	0	T cells
HC1_ACGTAGTTCGTTCATT-1	HC1	31646	5788	HC	P1	10K	HC1	0.537074144	0.55	singlet	0.537074144	13.01270303	0	15.22467294	1.131264615	0.836058215	10278	3337	8	7	5	5	Epithelials
HC1_ACGTCCTAGCTAATGA-1	HC1	10030	3745	HC	P1	10K	HC1	0.298185828	0.3	singlet	0.298185828	13.38983051	0	10.25922233	0.667996012	0.893072499	9861	3741	5	3	2	2	Epithelials
HC1_ACGTTCCAGCGGTAGT-1	HC1	47232	7067	HC	P1	10K	HC1	0.330763542	0.35	singlet	0.330763542	17.06893631	0	15.30318428	1.050135501	0.823500314	10238	3360	5	3	2	2	Epithelials
HC1_ACGTTCCTCGTGGCGT-1	HC1	1740	1176	HC	P1	500	HC1	0.106716993	0.1	singlet	0.106716993	0.632183908	0	11.09195402	2.413793103	0.94749596	6999	1768	5	3	2	2	Epithelials
HC1_ACTACGAAGGGAGTTC-1	HC1	16347	4391	HC	P1	10K	HC1	0.334748529	0.35	singlet	0.334748529	18.08894598	0	20.05872637	0.685141004	0.864510973	10715	4209	5	3	2	2	Epithelials
HC1_ACTACGACAGGGAATC-1	HC1	32155	6053	HC	P1	10K	HC1	0.198756415	0.2	singlet	0.198756415	7.855698958	0	17.87591354	1.881511429	0.839086343	10397	3607	5	3	2	2	Epithelials
HC1_ACTATCTGTATCTCGA-1	HC1	10351	3631	HC	P1	10K	HC1	0.279646675	0.3	singlet	0.279646675	5.22654816	0	9.061926384	1.381509033	0.886685414	10030	3631	2	1	0	0	T cells
HC1_ACTATCTGTCCCGTGA-1	HC1	2063	977	HC	P1	500	HC1	0.106824352	0.1	singlet	0.106824352	7.949587979	0	19.53465826	1.69655841	0.902065247	7658	1554	1	0	7	7	T cells
HC1_ACTATCTTCGCTTGCT-1	HC1	7105	2323	HC	P1	5K	HC1	0.081664092	0.1	singlet	0.081664092	10.54187192	0	29.6973962	0.731878958	0.873943452	8752	2323	14	15	16	16	B cells
HC1_ACTATGGAGTAGTCCT-1	HC1	2529	1244	HC	P1	500	HC1	0.15142275	0.15	singlet	0.15142275	7.156979043	0	17.83313563	1.779359431	0.909452518	7705	1628	1	0	7	7	T cells
HC1_ACTATGGCAAATCCCA-1	HC1	6365	2516	HC	P1	5K	HC1	0.251875279	0.25	singlet	0.251875279	8.169677926	0	12.55302435	1.319717203	0.894030196	8583	2515	2	1	0	0	T cells
HC1_ACTATGGCAGAAGCTG-1	HC1	9894	3042	HC	P1	5K	HC1	0.506525143	0.5	singlet	0.506525143	32.99979786	0	9.854457247	1.253284819	0.871798494	9749	3042	5	3	2	2	Epithelials
HC1_ACTATGGCATCCGAAT-1	HC1	9405	3232	HC	P1	5K	HC1	0.323964278	0.3	singlet	0.323964278	6.53907496	0	13.04625199	1.233386497	0.883250552	9439	3232	2	1	0	0	T cells
HC1_ACTATGGGTCAGCGTC-1	HC1	4196	1745	HC	P1	500	HC1	0	0	singlet	0	9.342230696	0	16.34890372	1.83508103	0.894822702	8533	1838	2	1	0	0	T cells
HC1_ACTATGGGTGACATCT-1	HC1	1466	720	HC	P1	500	HC1	0	0	singlet	0	0.613915416	0	26.46657572	0.68212824	0.902467338	7328	1465	5	3	2	2	Epithelials
HC1_ACTATTCAGAGGCGTT-1	HC1	21295	5019	HC	P1	10K	HC1	0.42927218	0.45	singlet	0.42927218	9.509274478	0	25.0528293	0.845268842	0.854986094	10731	4057	5	3	2	2	Epithelials
HC1_ACTATTCAGAGTTCGG-1	HC1	4735	1336	HC	P1	500	HC1	0.055261761	0.05	singlet	0.055261761	5.955649419	0	39.68321014	0.549102429	0.850485528	8839	1387	2	1	0	0	T cells
HC1_ACTATTCAGTGGACTG-1	HC1	110421	9809	HC	P1	10K	HC1	0.538049605	0.5	singlet	0.538049605	6.580270057	0	22.65148839	1.056864183	0.791509782	10526	3713	5	3	2	2	Epithelials
HC1_ACTATTCGTCATAGTC-1	HC1	8800	2775	HC	P1	5K	HC1	0.045704743	0.05	singlet	0.045704743	9.886363636	0	13.51136364	1.647727273	0.872931452	9165	2775	3	6	4	4	Myeloid cells
HC1_ACTCCCACACGCCAGT-1	HC1	42166	6987	HC	P1	10K	HC1	0.40554348	0.4	singlet	0.40554348	8.594602286	0	7.892614903	1.005549495	0.831204755	10765	3703	3	6	4	4	Myeloid cells
HC1_ACTCCCACAGAACGCA-1	HC1	11123	2992	HC	P1	10K	HC1	0.132421715	0.15	singlet	0.132421715	9.736581857	0	31.12469657	1.168749438	0.859063502	10142	2990	14	15	16	16	B cells
HC1_ACTCCCATCACCTCGT-1	HC1	4860	1366	HC	P1	500	HC1	0	0	singlet	0	6.83127572	0	38.64197531	1.316872428	0.850490927	8915	1406	2	1	0	0	T cells
HC1_ACTCCCATCAGATTGC-1	HC1	3255	1422	HC	P1	500	HC1	0	0	singlet	0	5.314900154	0	13.70199693	3.010752688	0.89760963	8038	1653	1	0	8	8	T cells
HC1_ACTCCCATCCGTAATG-1	HC1	14940	4886	HC	P1	10K	HC1	0.399735977	0.4	singlet	0.399735977	12.19544846	0	11.77376171	0.488621151	0.883719126	10790	4825	5	3	2	2	Epithelials
HC1_ACTCTCGTCATACAGC-1	HC1	75968	7552	HC	P1	10K	HC1	0.643188866	0.65	singlet	0.643188866	19.95313816	0	12.62768534	1.321609099	0.79458214	10347	2904	5	3	2	2	Epithelials
HC1_ACTGCAAAGGGAGGGT-1	HC1	115290	9560	HC	P1	10K	HC1	0.549349464	0.55	singlet	0.549349464	19.17946049	0	15.24329951	0.640124902	0.786373319	10546	3338	5	3	2	2	Epithelials
HC1_ACTGCAAGTCTCACGG-1	HC1	17961	4232	HC	P1	10K	HC1	0.4433203	0.45	singlet	0.4433203	21.21819498	0	22.15912254	0.896386615	0.852436276	10732	3914	5	3	2	2	Epithelials
HC1_ACTGCAAGTGCTGATT-1	HC1	7857	2484	HC	P1	5K	HC1	0.070736527	0.05	singlet	0.070736527	10.86928853	0	22.71859488	1.10729286	0.871611759	8938	2484	2	1	0	0	T cells
HC1_ACTGTCCAGGATGAGA-1	HC1	3754	1352	HC	P1	500	HC1	0.072473216	0.05	singlet	0.072473216	7.858284497	0	30.87373468	1.678209909	0.875921587	8499	1538	14	15	16	16	B cells
HC1_ACTGTCCAGTACCGGA-1	HC1	36318	6024	HC	P1	10K	HC1	0.389081312	0.35	singlet	0.389081312	23.17308222	0	13.62960515	1.247315381	0.828899978	10121	3076	5	3	2	2	Epithelials
HC1_ACTGTCCGTGCCTTTC-1	HC1	43433	7580	HC	P1	10K	HC1	0.537662127	0.55	singlet	0.537662127	5.290907835	0	13.99627012	0.651578293	0.83652866	10827	4164	5	3	2	2	Epithelials
HC1_ACTGTCCTCCGTACGG-1	HC1	13897	3968	HC	P1	10K	HC1	0.425474631	0.45	singlet	0.425474631	7.60595812	0	29.81938548	0.381377276	0.868607346	10648	3947	5	3	2	2	Epithelials
HC1_ACTGTGAAGAAGCGAA-1	HC1	3695	928	HC	P1	500	HC1	0.477190153	0.45	singlet	0.477190153	14.8037889	0	6.98240866	0.189445196	0.831801761	8041	1175	3	6	4	4	Myeloid cells
HC1_ACTGTGAGTTCTCCCA-1	HC1	71968	8438	HC	P1	10K	HC1	0.515454601	0.5	singlet	0.515454601	15.1067141	0	15.64862161	1.13800578	0.808344001	10498	3576	5	3	2	2	Epithelials
HC1_ACTGTGATCAGTCATG-1	HC1	9599	3018	HC	P1	5K	HC1	0.285528216	0.3	singlet	0.285528216	14.84529639	0	14.68903011	0.416710074	0.873812597	9593	3016	12	13	13	13	Fibroblasts
HC1_ACTTAGGCATATCTCT-1	HC1	7958	2171	HC	P1	5K	HC1	0.212312016	0.2	singlet	0.212312016	9.047499372	0	10.00251319	0.955013823	0.855377476	8972	2171	3	6	4	4	Myeloid cells
HC1_ACTTAGGCATTCGGGC-1	HC1	2065	848	HC	P1	500	HC1	0	0	singlet	0	0.387409201	0	39.27360775	0.484261501	0.883398635	7871	1386	5	3	2	2	Epithelials
HC1_ACTTAGGTCAGTAGGG-1	HC1	22018	4509	HC	P1	10K	HC1	0.508586364	0.5	singlet	0.508586364	23.7578345	0	14.19293305	1.112725951	0.841415414	10506	3421	5	3	2	2	Epithelials
HC1_ACTTAGGTCATAGGCT-1	HC1	16686	4544	HC	P1	10K	HC1	0.402359467	0.4	singlet	0.402359467	13.59223301	0	12.33369292	2.379240082	0.866208719	10811	4370	5	3	2	2	Epithelials
HC1_ACTTAGGTCCTTCTAA-1	HC1	2018	896	HC	P1	500	HC1	0.199186264	0.2	singlet	0.199186264	7.978196234	0	27.55203171	0.792864222	0.893306637	7875	1453	2	1	0	0	T cells
HC1_ACTTAGGTCTACCAGA-1	HC1	87439	8472	HC	P1	10K	HC1	0.573817305	0.5	singlet	0.573817305	22.19490159	0.002287309	13.66781413	1.62513295	0.794864486	10346	3194	5	3	2	2	Epithelials
HC1_ACTTAGGTCTTGTTAC-1	HC1	2312	1152	HC	P1	500	HC1	0.093610985	0.1	singlet	0.093610985	14.35986159	0	11.72145329	1.081314879	0.910066455	7638	1654	2	1	0	0	T cells
HC1_ACTTATCAGAGTTGCG-1	HC1	2201	1050	HC	P1	500	HC1	0	0	singlet	0	8.541572013	0	20.76328941	0.817810086	0.903838684	7757	1559	2	1	0	0	T cells
HC1_ACTTATCCACAACCGC-1	HC1	21206	5906	HC	P1	10K	HC1	0.382132228	0.4	singlet	0.382132228	13.7979817	0	11.66179383	0.83938508	0.871681358	11224	4944	5	3	2	2	Epithelials
HC1_ACTTATCGTTAATGAG-1	HC1	31440	5260	HC	P1	10K	HC1	0.500596718	0.5	singlet	0.500596718	12.72264631	0	18.35877863	0.779262087	0.82734857	10085	2859	5	3	2	2	Epithelials
HC1_ACTTATCTCGAGAGCA-1	HC1	14206	3879	HC	P1	10K	HC1	0.315880095	0.3	singlet	0.315880095	14.84583979	0	10.19287625	0.471631705	0.864237	10733	3864	10	11	18	18	Fibroblasts
HC1_ACTTCCGAGCATTGAA-1	HC1	3310	1434	HC	P1	500	HC1	0.051419826	0.05	singlet	0.051419826	11.17824773	0	13.081571	0.996978852	0.89679074	8027	1694	11	12	12	12	T cells
HC1_ACTTCCGAGGGATCTG-1	HC1	6474	2543	HC	P1	5K	HC1	0.206294114	0.2	singlet	0.206294114	8.758109361	0	11.56935434	1.081248069	0.893516677	8575	2543	1	0	8	8	T cells
HC1_ACTTCCGCAAGTGGAC-1	HC1	6111	2076	HC	P1	5K	HC1	0.094566895	0.1	singlet	0.094566895	0.29455081	0.016363934	24.74226804	0.458190149	0.876156622	8672	2084	5	3	2	2	Epithelials
HC1_ACTTCGCAGTGCTCAT-1	HC1	38204	6404	HC	P1	10K	HC1	0.437781553	0.45	singlet	0.437781553	6.339650298	0	28.72474086	0.840226154	0.830720408	10262	3274	5	3	2	2	Epithelials
HC1_ACTTCGCCACAGTGTT-1	HC1	6059	2224	HC	P1	5K	HC1	0.389548655	0.4	singlet	0.389548655	9.077405512	0	25.8128404	1.17181053	0.884923313	8607	2224	5	3	2	2	Epithelials
HC1_ACTTCGCGTACACGTT-1	HC1	46496	6840	HC	P1	10K	HC1	0.57921918	0.55	singlet	0.57921918	12.75808672	0	12.82045767	0.578544391	0.821665872	10605	3362	5	3	2	2	Epithelials
HC1_ACTTTGTAGATTGATG-1	HC1	25032	5390	HC	P1	10K	HC1	0.395682968	0.4	singlet	0.395682968	10.52652605	0	23.39006072	0.922818792	0.848378434	10278	3562	5	3	2	2	Epithelials
HC1_ACTTTGTAGGTAGCAC-1	HC1	2987	1180	HC	P1	500	HC1	0.054240356	0.05	singlet	0.054240356	10.14395715	0	23.26749247	1.339136257	0.883934989	8091	1502	2	1	0	0	T cells
HC1_ACTTTGTCATCCGTTC-1	HC1	47270	7614	HC	P1	10K	HC1	0.395467616	0.4	singlet	0.395467616	9.022635921	0	13.6830971	0.772159932	0.830365128	10929	3770	5	3	2	2	Epithelials
HC1_ACTTTGTGTCGACTTA-1	HC1	33320	5990	HC	P1	10K	HC1	0.368029786	0.4	singlet	0.368029786	8.427370948	0	12.40396158	1.371548619	0.835214065	10485	3457	3	6	4	4	Myeloid cells
HC1_AGAAATGCATGCGGTC-1	HC1	5478	1719	HC	P1	5K	HC1	0.057044572	0.05	singlet	0.057044572	15.5166119	0	20.8652793	1.569916028	0.865365863	8694	1737	2	1	0	0	T cells
HC1_AGAAATGGTCCTGTTC-1	HC1	39755	6525	HC	P1	10K	HC1	0.462796285	0.45	singlet	0.462796285	16.78027921	0.002515407	17.63551754	0.970947051	0.829366298	10283	3365	5	3	2	2	Epithelials
HC1_AGAACAAAGCCTCAGC-1	HC1	3097	1191	HC	P1	500	HC1	0.26641377	0.25	singlet	0.26641377	0.839522118	0	22.82854375	0.226025186	0.881112451	7958	1455	5	3	2	2	Epithelials
HC1_AGAACAACATAATCGC-1	HC1	9190	2492	HC	P1	5K	HC1	0.144028197	0.15	singlet	0.144028197	6.256800871	0	12.97062024	1.708378672	0.85699663	9356	2491	3	6	4	4	Myeloid cells
HC1_AGAACAATCCGATCGG-1	HC1	2474	1035	HC	P1	500	HC1	0.043683081	0.05	singlet	0.043683081	9.539207761	0	24.37348424	1.172190784	0.888471922	7857	1529	14	15	16	16	B cells
HC1_AGAACAATCGGAGATG-1	HC1	3906	1644	HC	P1	500	HC1	0.049072772	0.05	singlet	0.049072772	8.781362007	0	15.84741423	0.588837686	0.895362349	8434	1747	2	1	0	0	T cells
HC1_AGAACAATCGTGGCGT-1	HC1	4916	2166	HC	P1	500	HC1	0.094858309	0.1	singlet	0.094858309	8.462164361	0	10.08950366	1.322213181	0.903577777	8679	2182	2	1	0	0	T cells
HC1_AGAACAATCTGGGTCG-1	HC1	2637	1251	HC	P1	500	HC1	0.04815734	0.05	singlet	0.04815734	6.295032234	0	20.70534699	1.175578309	0.905336921	7744	1658	2	1	0	0	T cells
HC1_AGAACCTTCAACCTTT-1	HC1	7699	2330	HC	P1	5K	HC1	0.04134027	0.05	singlet	0.04134027	6.520327315	0	14.62527601	2.363943369	0.866438397	8838	2328	15	17	20	20	Mast cells
HC1_AGAACCTTCAGCCCAG-1	HC1	24755	4871	HC	P1	10K	HC1	0.563485515	0.55	singlet	0.563485515	23.5225207	0	15.96445163	1.054332458	0.839303831	10177	3155	5	3	2	2	Epithelials
HC1_AGAACCTTCCAAGAGG-1	HC1	4747	1810	HC	P1	500	HC1	0.159305124	0.15	singlet	0.159305124	9.163682326	0	22.30882663	1.306088056	0.88610095	8775	1848	2	1	0	0	T cells
HC1_AGAAGTAAGGGAGGGT-1	HC1	30967	5544	HC	P1	10K	HC1	0.352871823	0.35	singlet	0.352871823	21.20644557	0	17.78990538	1.046275067	0.833646695	10134	3118	5	3	2	2	Epithelials
HC1_AGAAGTACAAGAGTAT-1	HC1	7925	2114	HC	P1	5K	HC1	0.047749111	0.05	singlet	0.047749111	12.03785489	0	11.04100946	0.466876972	0.85280985	8980	2114	3	6	4	4	Myeloid cells
HC1_AGAAGTACAGCGTAGA-1	HC1	42566	6622	HC	P1	10K	HC1	0.559659903	0.5	singlet	0.559659903	19.03632007	0	11.0933609	1.367288446	0.825434717	10317	3344	5	3	2	2	Epithelials
HC1_AGAAGTACATTAGGCT-1	HC1	8271	2881	HC	P1	5K	HC1	0.092605624	0.1	singlet	0.092605624	0.169266111	0	18.36537299	1.886108089	0.883086668	8960	2881	5	3	2	2	Epithelials
HC1_AGAAGTAGTAGCGAGT-1	HC1	11339	2630	HC	P1	10K	HC1	0.384364673	0.4	singlet	0.384364673	8.413440339	0	16.33300997	0.59970015	0.843480748	10155	2628	3	16	19	19	Myeloid cells
HC1_AGAAGTAGTCAGTCCG-1	HC1	12375	3197	HC	P1	10K	HC1	0.045767307	0.05	singlet	0.045767307	11.1030303	0	10.41616162	1.171717172	0.856372369	10396	3196	3	6	4	4	Myeloid cells
HC1_AGAAGTATCGCAATTG-1	HC1	11949	3678	HC	P1	10K	HC1	0.289782979	0.3	singlet	0.289782979	5.833124111	0	10.51133986	0.560716378	0.874496388	10430	3675	2	1	0	0	T cells
HC1_AGACAAATCCGACATA-1	HC1	4778	1829	HC	P1	500	HC1	0.099076768	0.1	singlet	0.099076768	0.188363332	0	28.38007535	0.544160737	0.886652748	8729	1881	5	3	2	2	Epithelials
HC1_AGACACTAGTGGACTG-1	HC1	4489	1816	HC	P1	500	HC1	0.052877614	0.05	singlet	0.052877614	10.31410114	0	12.49721542	1.960347516	0.892382897	8620	1864	1	0	8	8	T cells
HC1_AGACACTCACAGTATC-1	HC1	31343	5473	HC	P1	10K	HC1	0.613426465	0.6	singlet	0.613426465	24.40736369	0.003190505	17.99125802	1.100724245	0.831429844	10295	3079	5	3	2	2	Epithelials
HC1_AGACACTTCACGGGAA-1	HC1	3566	1391	HC	P1	500	HC1	0.050234574	0.05	singlet	0.050234574	10.5159843	0	25.74312956	0.70106562	0.884900525	8420	1606	2	1	0	0	T cells
HC1_AGACACTTCCCATAAG-1	HC1	29399	5848	HC	P1	10K	HC1	0.249796482	0.25	singlet	0.249796482	18.11626246	0	18.4394027	0.880982346	0.843045435	10357	3502	5	3	2	2	Epithelials
HC1_AGACACTTCTTCCCGA-1	HC1	5382	1780	HC	P1	5K	HC1	0.1358243	0.15	singlet	0.1358243	9.048680788	0	11.63136381	2.32255667	0.871205858	8522	1794	3	6	4	4	Myeloid cells
HC1_AGACAGGCACAATGAA-1	HC1	4212	1886	HC	P1	500	HC1	0	0	singlet	0	5.911680912	0	14.81481481	0.949667616	0.90372526	8486	1967	1	0	8	8	T cells
HC1_AGACAGGGTCAACCAT-1	HC1	3923	1489	HC	P1	500	HC1	0.202751924	0.2	singlet	0.202751924	13.6375223	0	19.21998471	1.070609228	0.882924792	8529	1628	2	1	0	0	T cells
HC1_AGACAGGGTTGCAACT-1	HC1	5616	2097	HC	P1	5K	HC1	0.243729432	0.25	singlet	0.243729432	7.905982906	0	13.47934473	1.264245014	0.885894923	8515	2105	15	17	20	20	Mast cells
HC1_AGACCATAGCGGTAGT-1	HC1	40412	6635	HC	P1	10K	HC1	0.340042932	0.35	singlet	0.340042932	18.91517371	0	17.36860339	1.348609324	0.829660772	10318	3408	5	3	2	2	Epithelials
HC1_AGACCATAGGCGTCCT-1	HC1	50152	7400	HC	P1	10K	HC1	0.563194167	0.55	singlet	0.563194167	18.08900941	0	15.1619078	0.677939065	0.823190304	10437	3540	5	3	2	2	Epithelials
HC1_AGACCATCAACACAAA-1	HC1	1961	894	HC	P1	500	HC1	0.263407495	0.3	singlet	0.263407495	2.141764406	0	27.43498215	0.509943906	0.896388034	7703	1433	2	1	0	0	T cells
HC1_AGACCATGTAACACGG-1	HC1	2517	997	HC	P1	500	HC1	0.055677498	0.05	singlet	0.055677498	0.675407231	0	35.16090584	1.271354787	0.881740115	7965	1390	5	3	2	2	Epithelials
HC1_AGACCCGCAACAAGTA-1	HC1	22611	4369	HC	P1	10K	HC1	0.247056125	0.25	singlet	0.247056125	11.74649507	0	10.2472248	0.937596745	0.836039206	10714	3131	3	6	4	4	Myeloid cells
HC1_AGACCCGCACACCGCA-1	HC1	117819	10568	HC	P1	10K	HC1	0.362983291	0.35	singlet	0.362983291	6.902112562	0	22.21628091	0.432018605	0.793496734	10900	3990	5	3	2	2	Epithelials
HC1_AGACCCGCACGTTGGC-1	HC1	8860	2640	HC	P1	5K	HC1	0.140006261	0.15	singlet	0.140006261	10.30474041	0	12.66365688	1.275395034	0.866791989	9195	2639	3	6	4	4	Myeloid cells
HC1_AGACCCGCAGCACACC-1	HC1	7810	1988	HC	P1	5K	HC1	0.0969849	0.1	singlet	0.0969849	8.860435339	0	35.49295775	1.04993598	0.847344484	9027	1987	2	1	0	0	T cells
HC1_AGACCCGGTCGCGGTT-1	HC1	5638	2166	HC	P1	5K	HC1	0	0	singlet	0	9.152181625	0	10.69528201	2.039730401	0.889242131	8485	2173	2	1	0	0	T cells
HC1_AGACCCGTCCATTGCC-1	HC1	2109	1037	HC	P1	500	HC1	0.108329832	0.1	singlet	0.108329832	3.413940256	0	25.65196776	0.853485064	0.907253092	7614	1551	5	3	2	2	Epithelials
HC1_AGACTCACATATGGCT-1	HC1	3603	1611	HC	P1	500	HC1	0.051651919	0.05	singlet	0.051651919	14.32139883	0	17.7629753	0.527338329	0.901714445	8357	1799	1	0	8	8	T cells
HC1_AGAGAATAGATTGACA-1	HC1	1568	763	HC	P1	500	HC1	0.241325368	0.25	singlet	0.241325368	12.69132653	0	16.39030612	3.18877551	0.902100895	7467	1553	1	0	7	7	T cells
HC1_AGAGAATTCTTCGCTG-1	HC1	14552	4041	HC	P1	10K	HC1	0.220481574	0.25	singlet	0.220481574	22.24436504	0	5.490654206	0.687190764	0.866335775	10779	3999	13	14	15	15	Endothelials
HC1_AGAGAGCCACAAGCCC-1	HC1	31473	5933	HC	P1	10K	HC1	0.481106887	0.5	singlet	0.481106887	19.28319512	0	11.81012296	0.689479872	0.838889782	10272	3494	5	3	2	2	Epithelials
HC1_AGAGAGCGTACGTGAG-1	HC1	9718	3066	HC	P1	5K	HC1	0.683288495	0.7	singlet	0.683288495	23.54393908	0	11.89545174	1.0393085	0.8743586	9666	3065	5	3	2	2	Epithelials
HC1_AGAGAGCTCATAGGCT-1	HC1	3537	1370	HC	P1	500	HC1	0.05414557	0.05	singlet	0.05414557	12.52473848	0	23.09867119	1.187446989	0.883923118	8364	1568	2	1	0	0	T cells
HC1_AGAGCAGGTAGCCCTG-1	HC1	17797	4532	HC	P1	10K	HC1	0.474514296	0.45	singlet	0.474514296	20.04270383	0	13.98550317	1.415968984	0.860233311	10856	4264	5	3	2	2	Epithelials
HC1_AGAGCAGTCCGTGTCT-1	HC1	3519	1619	HC	P1	500	HC1	0.051741322	0.05	singlet	0.051741322	6.848536516	0	12.33304916	1.562944018	0.904925957	8143	1807	2	1	0	0	T cells
HC1_AGAGCCCGTGGCTCTG-1	HC1	5611	2270	HC	P1	5K	HC1	0.05084624	0.05	singlet	0.05084624	7.538763144	0	11.79825343	0.588130458	0.895169328	8455	2285	2	1	0	0	T cells
HC1_AGATAGAAGCTGTTAC-1	HC1	41059	6200	HC	P1	10K	HC1	0.565183355	0.55	singlet	0.565183355	27.63340559	0.00243552	19.05306997	0.462748727	0.822036852	10132	2868	5	3	2	2	Epithelials
HC1_AGATAGAAGTAGGAAG-1	HC1	3752	1631	HC	P1	500	HC1	0	0	singlet	0	4.824093817	0	17.29744136	1.759061834	0.898773849	8287	1780	1	0	8	8	T cells
HC1_AGATAGACAATAACGA-1	HC1	3400	1702	HC	P1	500	HC1	0.098995482	0.1	singlet	0.098995482	6.735294118	0	11.29411765	1.852941176	0.914902689	8029	1899	1	0	8	8	T cells
HC1_AGATAGACATAACTCG-1	HC1	6639	2413	HC	P1	5K	HC1	0.621235069	0.6	singlet	0.621235069	11.40231963	0	13.73700859	1.129688206	0.884999074	8703	2413	3	6	4	4	Myeloid cells
HC1_AGATCCACACCCAATA-1	HC1	26437	4704	HC	P1	10K	HC1	0.096706095	0.1	singlet	0.096706095	6.316904339	0	11.38555812	1.119642925	0.83045932	10547	2951	3	6	4	4	Myeloid cells
HC1_AGATCCAGTCAGGCAA-1	HC1	6959	2174	HC	P1	5K	HC1	0.187322077	0.2	singlet	0.187322077	0.043109642	0	35.39301624	0.862192844	0.868501981	8795	2182	5	3	2	2	Epithelials
HC1_AGATCCATCAATCCAG-1	HC1	2244	1136	HC	P1	500	HC1	0.047896568	0.05	singlet	0.047896568	0.401069519	0	20.67736185	0.623885918	0.911774842	7529	1564	5	3	2	2	Epithelials
HC1_AGATCCATCTCGGGAC-1	HC1	13847	2957	HC	P1	10K	HC1	0.675762147	0.65	singlet	0.675762147	29.89817289	0	12.74644327	0.462193977	0.838095441	10390	2943	3	6	4	4	Myeloid cells
HC1_AGATCGTTCGCGCTGA-1	HC1	2833	908	HC	P1	500	HC1	0.260108971	0.25	singlet	0.260108971	24.39110484	0	16.16660784	1.129544652	0.856858218	8193	1292	14	15	16	16	B cells
HC1_AGATCGTTCTTGATTC-1	HC1	16667	4541	HC	P1	10K	HC1	0.497897563	0.5	singlet	0.497897563	13.00773985	0	14.68770625	1.11597768	0.866242302	10789	4383	5	3	2	2	Epithelials
HC1_AGATGAACACAGAGAC-1	HC1	5120	2270	HC	P1	5K	HC1	0.144501566	0.15	singlet	0.144501566	9.0625	0	11.66015625	0.80078125	0.904767216	8477	2294	1	0	8	8	T cells
HC1_AGATGAAGTACACGTT-1	HC1	7246	2415	HC	P1	5K	HC1	0.052419885	0.05	singlet	0.052419885	0.151807894	0	24.26166161	1.559481093	0.876381078	8809	2419	5	3	2	2	Epithelials
HC1_AGATGAATCAGCGTCG-1	HC1	4914	1746	HC	P1	500	HC1	0	0	singlet	0	7.264957265	0	25.68172568	0.895400895	0.878261193	8803	1777	2	1	0	0	T cells
HC1_AGATGCTGTGGCTGAA-1	HC1	3725	1334	HC	P1	500	HC1	0.045568617	0.05	singlet	0.045568617	12.45637584	0	26.87248322	1.261744966	0.875117704	8497	1527	14	15	16	16	B cells
HC1_AGCATCAAGAGTGGCT-1	HC1	6393	2105	HC	P1	5K	HC1	0.095380431	0.1	singlet	0.095380431	7.836696387	0	14.4376662	0.985452839	0.873229102	8661	2105	3	6	4	4	Myeloid cells
HC1_AGCATCAAGATGAAGG-1	HC1	51677	7512	HC	P1	10K	HC1	0.409366266	0.4	singlet	0.409366266	24.32223233	0	10.02186659	0.692764673	0.822302379	10577	3381	5	3	2	2	Epithelials
HC1_AGCATCAGTCGATTAC-1	HC1	10273	2895	HC	P1	10K	HC1	0.194105115	0.2	singlet	0.194105115	8.955514455	0	15.82789837	0.769006133	0.862888777	9931	2895	3	6	4	4	Myeloid cells
HC1_AGCATCAGTGGTAACG-1	HC1	44379	7893	HC	P1	10K	HC1	0.368520098	0.35	singlet	0.368520098	8.508528809	0	19.51148066	0.549809595	0.838625616	10643	4219	5	3	2	2	Epithelials
HC1_AGCATCAGTTTAAGGA-1	HC1	2837	1060	HC	P1	500	HC1	0.142761591	0.15	singlet	0.142761591	10.71554459	0	32.39337328	0.810715545	0.876174084	8120	1436	14	15	16	16	B cells
HC1_AGCCAATGTACCTTCC-1	HC1	1720	1031	HC	P1	500	HC1	0.047996611	0.05	singlet	0.047996611	2.034883721	0	7.790697674	0.988372093	0.931303407	7098	1737	5	3	2	2	Epithelials
HC1_AGCCAATGTAGCGTTT-1	HC1	48969	7129	HC	P1	10K	HC1	0.350101493	0.25	singlet	0.350101493	17.18842533	0	12.52016582	1.370254651	0.82155508	10570	3677	5	3	2	2	Epithelials
HC1_AGCCAATGTTCACGAT-1	HC1	47999	7510	HC	P1	10K	HC1	0.203592988	0.2	singlet	0.203592988	15.71074397	0	14.13362778	1.320860851	0.827910213	10587	3806	5	3	2	2	Epithelials
HC1_AGCCAATGTTGCTAGT-1	HC1	23984	4556	HC	P1	10K	HC1	0.307318466	0.3	singlet	0.307318466	9.039359573	0	14.15943963	0.967311541	0.835308034	10454	3122	3	16	19	19	Myeloid cells
HC1_AGCCAGCCAACACAGG-1	HC1	58476	7664	HC	P1	10K	HC1	0.362879788	0.35	singlet	0.362879788	17.06683084	0	13.41063	0.837950612	0.814867569	10851	3682	5	3	2	2	Epithelials
HC1_AGCCAGCCAACCTAAC-1	HC1	33293	6321	HC	P1	10K	HC1	0.346973646	0.35	singlet	0.346973646	18.94091851	0	17.52921034	0.720872255	0.84044431	10230	3502	5	3	2	2	Epithelials
HC1_AGCCAGCGTCCGGATC-1	HC1	4921	1872	HC	P1	500	HC1	0	0	singlet	0	8.656777078	0	21.72322699	1.361511888	0.886310549	8708	1896	1	0	7	7	T cells
HC1_AGCGATTCATCCTTGC-1	HC1	11760	3350	HC	P1	10K	HC1	0.407567884	0.4	singlet	0.407567884	1.615646259	0	20.13605442	1.360544218	0.866017705	10308	3350	5	3	2	2	Epithelials
HC1_AGCGATTGTTGAGAGC-1	HC1	3154	1186	HC	P1	500	HC1	0	0	singlet	0	11.92136969	0	28.56689918	1.331642359	0.878595658	8297	1475	1	0	7	7	T cells
HC1_AGCGATTTCGACCACG-1	HC1	25231	6087	HC	P1	10K	HC1	0.428171011	0.45	singlet	0.428171011	10.11850501	0	20.15774246	0.982917839	0.859713686	10526	4185	5	3	2	2	Epithelials
HC1_AGCGCCACACTAGGCC-1	HC1	3388	1409	HC	P1	500	HC1	0	0	singlet	0	6.99527745	0	17.14876033	1.033057851	0.892057077	8137	1646	2	1	0	0	T cells
HC1_AGCGCCAGTCCGACGT-1	HC1	38138	6629	HC	P1	10K	HC1	0.368884333	0.35	singlet	0.368884333	14.46588704	0	11.4557659	1.704336882	0.834129987	10430	3603	5	3	2	2	Epithelials
HC1_AGCGCTGAGCAATAAC-1	HC1	21208	4681	HC	P1	10K	HC1	0.537495991	0.45	singlet	0.537495991	10.17540551	0	21.41644662	0.93832516	0.848339046	10806	3825	14	15	16	16	B cells
HC1_AGCGCTGCAGCACAGA-1	HC1	3890	1342	HC	P1	500	HC1	0.22183943	0.2	singlet	0.22183943	0.30848329	0	22.59640103	0.462724936	0.871252486	8447	1440	5	3	2	2	Epithelials
HC1_AGCGCTGGTAACAGGC-1	HC1	64949	8379	HC	P1	10K	HC1	0.51861438	0.45	singlet	0.51861438	9.325778688	0	13.99097754	1.093165407	0.815196491	10868	3850	5	3	2	2	Epithelials
HC1_AGCGCTGGTCCCGGTA-1	HC1	1169	768	HC	P1	500	HC1	0.052663128	0.05	singlet	0.052663128	4.277159966	0	13.68691189	0.427715997	0.940526622	6852	1680	5	3	2	2	Epithelials
HC1_AGCGTATAGCGGTATG-1	HC1	14078	3441	HC	P1	10K	HC1	0.345284434	0.35	singlet	0.345284434	16.11734621	0	6.016479614	0.475919875	0.852512897	10664	3420	3	6	4	4	Myeloid cells
HC1_AGCGTATAGGAGGTTC-1	HC1	37215	6905	HC	P1	10K	HC1	0.513081552	0.35	singlet	0.513081552	12.48152627	0.002687089	15.95593175	1.17694478	0.839947611	10550	3886	5	3	2	2	Epithelials
HC1_AGCGTATCAGCATACT-1	HC1	10765	3424	HC	P1	10K	HC1	0.273902044	0.3	singlet	0.273902044	13.31165815	0	8.769159313	0.901068277	0.876617424	10161	3423	13	14	15	15	Endothelials
HC1_AGCGTCGGTTAGGAGC-1	HC1	3972	1806	HC	P1	500	HC1	0.391045822	0.4	singlet	0.391045822	8.962739174	0	8.131923464	1.158106747	0.904892855	8321	1909	3	6	4	4	Myeloid cells
HC1_AGCGTCGGTTGCTAGT-1	HC1	1427	763	HC	P1	500	HC1	0.201789117	0.2	singlet	0.201789117	7.918710582	0	23.0553609	0.911002102	0.913803776	7447	1538	2	1	0	0	T cells
HC1_AGCTACACAAATGAAC-1	HC1	20801	4638	HC	P1	10K	HC1	0.637993576	0.6	singlet	0.637993576	28.55151195	0	14.5137253	0.591317725	0.849064206	10733	3802	5	3	2	2	Epithelials
HC1_AGCTACACATACAGAA-1	HC1	2439	1142	HC	P1	500	HC1	0.113008919	0.1	singlet	0.113008919	0.12300123	0	21.77121771	0.69700697	0.90270886	7617	1528	5	3	2	2	Epithelials
HC1_AGCTACAGTTTCGGCG-1	HC1	21473	5060	HC	P1	10K	HC1	0.344527208	0.35	singlet	0.344527208	18.48367718	0	9.183625949	0.721836725	0.855088238	10983	4113	5	3	2	2	Epithelials
HC1_AGCTCAAAGAGGGTCT-1	HC1	5283	1979	HC	P1	5K	HC1	0	0	singlet	0	7.647170168	0	22.96043914	1.419647927	0.885455683	8610	1995	2	1	0	0	T cells
HC1_AGCTCAAAGTGCGTCC-1	HC1	40722	6696	HC	P1	10K	HC1	0.504318359	0.5	singlet	0.504318359	15.07047787	0	14.31658563	0.965080301	0.829925657	10397	3486	5	3	2	2	Epithelials
HC1_AGCTTCCCAAGTATAG-1	HC1	4069	1549	HC	P1	500	HC1	0.104124032	0.1	singlet	0.104124032	7.618579504	0	22.60997788	0.811010076	0.883796176	8537	1667	2	1	0	0	T cells
HC1_AGCTTCCGTGCCTAAT-1	HC1	57037	7504	HC	P1	10K	HC1	0.416230284	0.4	singlet	0.416230284	24.4034574	0.001753248	15.35669828	0.810000526	0.814795031	10180	3088	5	3	2	2	Epithelials
HC1_AGGAAATCACCGTGCA-1	HC1	42066	6527	HC	P1	10K	HC1	0.263255931	0.25	singlet	0.263255931	19.36480768	0	17.08743403	0.715542243	0.824993589	10300	3247	5	3	2	2	Epithelials
HC1_AGGAAATGTTACTCAG-1	HC1	5356	1853	HC	P1	5K	HC1	0.045295874	0.05	singlet	0.045295874	8.103061987	0	15.36594473	1.026885736	0.876378424	8556	1864	3	6	4	4	Myeloid cells
HC1_AGGAATAGTAATGCTC-1	HC1	48635	7525	HC	P1	10K	HC1	0.334152639	0.35	singlet	0.334152639	16.55392207	0	17.25300709	0.964326103	0.827085289	10330	3644	5	3	2	2	Epithelials
HC1_AGGACGAAGACGCAGT-1	HC1	44836	6576	HC	P1	10K	HC1	0.506020359	0.5	singlet	0.506020359	20.73779998	0	14.45936301	1.237844589	0.820779895	10249	3191	5	3	2	2	Epithelials
HC1_AGGACGAGTCCTGGTG-1	HC1	7347	2259	HC	P1	5K	HC1	0.101438516	0.1	singlet	0.101438516	9.936028311	0	11.58295903	1.184156799	0.867517012	8796	2258	3	6	4	4	Myeloid cells
HC1_AGGACGAGTTTCGTGA-1	HC1	51824	7019	HC	P1	10K	HC1	0.440060656	0.45	singlet	0.440060656	18.89086138	0	16.72584131	0.818153751	0.81583413	10356	3247	5	3	2	2	Epithelials
HC1_AGGACTTGTCCGACGT-1	HC1	16623	4316	HC	P1	10K	HC1	0.554119821	0.55	singlet	0.554119821	30.86085544	0	11.24345786	0.902364194	0.861248925	10672	4137	5	3	2	2	Epithelials
HC1_AGGAGGTAGGAATCGC-1	HC1	1293	791	HC	P1	500	HC1	0.044625514	0.05	singlet	0.044625514	1.082753287	0	8.120649652	1.237432328	0.931410804	6879	1616	5	3	2	2	Epithelials
HC1_AGGAGGTAGTTCACTG-1	HC1	23259	5083	HC	P1	10K	HC1	0.553163119	0.55	singlet	0.553163119	7.063932241	0	16.94827809	1.513392665	0.848744496	10699	3750	3	6	4	4	Myeloid cells
HC1_AGGAGGTCAGGACTAG-1	HC1	9682	2756	HC	P1	5K	HC1	0	0	singlet	0	5.835571163	0	30.27267094	0.66102045	0.863098182	9646	2755	2	1	0	0	T cells
HC1_AGGAGGTTCAGACAAA-1	HC1	31240	5371	HC	P1	10K	HC1	0.459069169	0.45	singlet	0.459069169	8.316261204	0	12.64404609	1.152368758	0.829876522	10776	3120	15	17	20	20	Mast cells
HC1_AGGAGGTTCTTCTGTA-1	HC1	13435	3513	HC	P1	10K	HC1	0.270198999	0.15	singlet	0.270198999	11.14253815	0	5.731298846	0.803870488	0.85888421	10591	3510	3	6	4	4	Myeloid cells
HC1_AGGATCTCACGGATCC-1	HC1	80513	8818	HC	P1	10K	HC1	0.196268368	0.2	singlet	0.196268368	13.06621291	0	12.29242483	0.803596935	0.804214809	11098	4066	5	3	2	2	Epithelials
HC1_AGGATCTGTATGTCCA-1	HC1	7026	2459	HC	P1	5K	HC1	0.096228865	0.1	singlet	0.096228865	5.963563905	0	15.52803871	1.864503274	0.881470182	8630	2455	15	17	20	20	Mast cells
HC1_AGGATCTTCTATCGGA-1	HC1	8455	2738	HC	P1	5K	HC1	0.27697755	0.25	singlet	0.27697755	24.29331756	0	9.639266706	0.437610881	0.875307868	9051	2737	10	11	18	18	Fibroblasts
HC1_AGGCATTCAACAACAA-1	HC1	4883	2643	HC	P1	500	HC1	0.394887468	0.4	singlet	0.394887468	0.532459554	0	10.62871186	0.532459554	0.927727785	8465	2672	5	3	2	2	Epithelials
HC1_AGGCATTCAGGTGTTT-1	HC1	4537	1736	HC	P1	500	HC1	0	0	singlet	0	7.493938726	0	24.57571082	0.859598854	0.885904993	8742	1799	2	1	0	0	T cells
HC1_AGGCCACGTTCGGTTA-1	HC1	80532	8130	HC	P1	10K	HC1	0.447918999	0.35	singlet	0.447918999	18.51189589	0	13.32637958	2.043908012	0.797006862	10781	3554	5	3	2	2	Epithelials
HC1_AGGCTGCAGGAATCGC-1	HC1	2434	1160	HC	P1	500	HC1	0.04909017	0.05	singlet	0.04909017	8.299096138	0	23.13064914	1.479046836	0.904952122	7816	1601	1	0	7	7	T cells
HC1_AGGCTGCAGGGAGAAT-1	HC1	5172	2123	HC	P1	5K	HC1	0.103081791	0.1	singlet	0.103081791	10.15081206	0	15.52590874	1.218097448	0.895868583	8594	2135	1	0	8	8	T cells
HC1_AGGCTGCGTCTGCGCA-1	HC1	20690	4291	HC	P1	10K	HC1	0.086167642	0.05	singlet	0.086167642	7.781536974	0	12.48912518	0.894151764	0.84169604	10836	3481	3	6	4	4	Myeloid cells
HC1_AGGCTGCGTTCTCCCA-1	HC1	8431	2672	HC	P1	5K	HC1	0.33779814	0.35	singlet	0.33779814	1.802870359	0	23.54406357	1.257264856	0.87288385	9063	2672	5	3	2	2	Epithelials
HC1_AGGCTGCTCCTTCACG-1	HC1	10537	3356	HC	P1	10K	HC1	0.647892755	0.65	singlet	0.647892755	13.66612888	0	11.38844073	0.749739015	0.876477756	10053	3355	3	6	4	4	Myeloid cells
HC1_AGGGAGTCAAGATGTA-1	HC1	22142	4154	HC	P1	10K	HC1	0.190413376	0.2	singlet	0.190413376	9.371330503	0	14.00957456	1.043266191	0.832747046	10583	3077	3	16	19	19	Myeloid cells
HC1_AGGGCCTAGCGGTAAC-1	HC1	35772	5822	HC	P1	10K	HC1	0.50804986	0.55	singlet	0.50804986	6.686794141	0	24.67013306	0.517164263	0.826844507	10361	3047	5	3	2	2	Epithelials
HC1_AGGGCCTAGTGCCTCG-1	HC1	22075	5190	HC	P1	10K	HC1	0.599781049	0.6	singlet	0.599781049	14.54586636	0	16.45300113	1.250283126	0.855260653	10807	4136	5	3	2	2	Epithelials
HC1_AGGGCCTCACTCGATA-1	HC1	40511	7530	HC	P1	10K	HC1	0.264582833	0.25	singlet	0.264582833	8.26935894	0	15.90185382	1.342845153	0.841396329	10647	4145	5	3	2	2	Epithelials
HC1_AGGGCTCGTGATCGTT-1	HC1	2006	1290	HC	P1	500	HC1	0.374943007	0.4	singlet	0.374943007	7.228315055	0	12.66201396	1.046859422	0.941937612	7213	1832	5	3	2	2	Epithelials
HC1_AGGGCTCTCAGCCTCT-1	HC1	40794	6617	HC	P1	10K	HC1	0.384353637	0.35	singlet	0.384353637	17.00495171	0	10.75158111	0.835907241	0.828669633	10516	3268	5	3	2	2	Epithelials
HC1_AGGGCTCTCGTGGCGT-1	HC1	60466	8622	HC	P1	10K	HC1	0.428279769	0.45	singlet	0.428279769	6.036450236	0	15.24658486	0.749181358	0.823088731	10820	4362	5	3	2	2	Epithelials
HC1_AGGGTCCCATTCTCCG-1	HC1	18414	5013	HC	P1	10K	HC1	0.594630418	0.6	singlet	0.594630418	32.75225372	0	4.58889975	0.521342457	0.867519154	11012	4572	5	3	2	2	Epithelials
HC1_AGGGTCCGTCTAACTG-1	HC1	1407	713	HC	P1	500	HC1	0.426954118	0.45	singlet	0.426954118	8.955223881	0	24.37810945	0.710732054	0.906233484	7521	1526	2	1	0	0	T cells
HC1_AGGGTGAAGAGAGTTT-1	HC1	2072	1034	HC	P1	500	HC1	0.160030916	0.15	singlet	0.160030916	8.397683398	0	13.996139	1.158301158	0.908976557	7476	1617	11	12	12	12	T cells
HC1_AGGGTGAAGCGCCTTG-1	HC1	15686	3178	HC	P1	10K	HC1	0.231380605	0.25	singlet	0.231380605	9.549917124	0	13.13272982	0.459008033	0.8347381	10529	3081	3	16	19	19	Myeloid cells
HC1_AGGGTGACATACTGTG-1	HC1	3084	1240	HC	P1	500	HC1	0	0	singlet	0	10.79766537	0	22.98962387	0.518806744	0.886592229	8101	1521	1	0	7	7	T cells
HC1_AGGGTGACATCGCCTT-1	HC1	8260	2921	HC	P1	5K	HC1	0.257812208	0.25	singlet	0.257812208	7.784503632	0	8.147699758	1.779661017	0.884745777	8925	2920	1	0	8	8	T cells
HC1_AGGGTGACATTGCTTT-1	HC1	5774	2401	HC	P1	5K	HC1	0.047455734	0.05	singlet	0.047455734	8.087980603	0	10.04502944	1.073779009	0.898687499	8432	2408	2	1	0	0	T cells
HC1_AGGGTGATCCTGTAAG-1	HC1	4550	2089	HC	P1	500	HC1	0.430995783	0.35	singlet	0.430995783	0.263736264	0	26	1.494505495	0.907580125	8658	2146	5	3	2	2	Epithelials
HC1_AGGGTTTCAAGCCATT-1	HC1	18454	4287	HC	P1	10K	HC1	0.596595094	0.6	singlet	0.596595094	7.315487157	0	13.82356129	1.712365883	0.851400942	10870	3884	3	6	4	4	Myeloid cells
HC1_AGGGTTTCACTTGGGC-1	HC1	55859	7597	HC	P1	10K	HC1	0.286918222	0.3	singlet	0.286918222	14.88569434	0	20.27068154	1.26747704	0.817477559	10330	3409	5	3	2	2	Epithelials
HC1_AGGGTTTGTGTCTTGA-1	HC1	4667	1391	HC	P1	500	HC1	0.30249742	0.3	singlet	0.30249742	12.70623527	0	39.53289051	0.492821941	0.85671702	8873	1463	14	15	16	16	B cells
HC1_AGGGTTTTCTCGAGTA-1	HC1	6519	2243	HC	P1	5K	HC1	0.046517117	0.05	singlet	0.046517117	9.464641816	0	7.424451603	0.88970701	0.878518689	8643	2243	3	6	4	4	Myeloid cells
HC1_AGGTAGGAGTAATTGG-1	HC1	10088	2531	HC	P1	10K	HC1	0.104204783	0.1	singlet	0.104204783	0.426249009	0	26.05075337	1.001189532	0.850014444	9817	2531	5	3	2	2	Epithelials
HC1_AGGTAGGTCTATACGG-1	HC1	32948	5668	HC	P1	10K	HC1	0.378679126	0.35	singlet	0.378679126	15.55177856	0	24.04091295	0.59184169	0.830803865	10129	3073	5	3	2	2	Epithelials
HC1_AGGTCATAGGGACTGT-1	HC1	7335	2598	HC	P1	5K	HC1	0	0	singlet	0	9.747784594	0	16.46898432	0.477164281	0.883385689	8771	2598	2	1	0	0	T cells
HC1_AGGTCATCAGCGGTTC-1	HC1	13522	4403	HC	P1	10K	HC1	0.547611159	0.55	singlet	0.547611159	31.23798255	0	5.539121432	0.820884485	0.882041293	10779	4388	5	3	2	2	Epithelials
HC1_AGGTCATCATCACGGC-1	HC1	7754	2362	HC	P1	5K	HC1	0.704005772	0.7	singlet	0.704005772	30.16507609	0	13.42532886	1.483105494	0.867272791	8981	2361	5	3	2	2	Epithelials
HC1_AGGTCATGTACACGCC-1	HC1	39781	6189	HC	P1	10K	HC1	0.253429743	0.25	singlet	0.253429743	22.42276464	0	15.29121943	0.995450089	0.824323438	10318	3117	5	3	2	2	Epithelials
HC1_AGGTCATGTTGCATGT-1	HC1	8042	2621	HC	P1	5K	HC1	0	0	singlet	0	10.6565531	0	18.97537926	0.472519274	0.87532608	8950	2621	2	1	0	0	T cells
HC1_AGGTCTACACCCTAGG-1	HC1	18933	4607	HC	P1	10K	HC1	0.411070988	0.4	singlet	0.411070988	8.13394602	0	12.35937252	1.320445782	0.856495269	10966	4181	3	6	4	4	Myeloid cells
HC1_AGGTCTAGTTCGAAGG-1	HC1	57282	7590	HC	P1	10K	HC1	0.386982611	0.4	singlet	0.386982611	13.28515066	0.001745749	20.6714151	0.598791942	0.815516384	10241	3252	5	3	2	2	Epithelials
HC1_AGGTGTTAGTGAACAT-1	HC1	24677	5466	HC	P1	10K	HC1	0.508171039	0.5	singlet	0.508171039	14.48717429	0	11.59784415	0.54706812	0.850961029	10419	3710	5	3	2	2	Epithelials
HC1_AGGTGTTCAGTGACCC-1	HC1	2893	1116	HC	P1	500	HC1	0.147308297	0.15	singlet	0.147308297	9.609402005	0	30.90217767	0.587625302	0.880484659	8096	1490	14	15	16	16	B cells
HC1_AGGTGTTCATAAGCGG-1	HC1	7281	2266	HC	P1	5K	HC1	0.150077102	0.15	singlet	0.150077102	10.85015795	0	16.67353386	1.181156435	0.868745196	8816	2266	3	6	4	4	Myeloid cells
HC1_AGGTGTTGTCACTCTC-1	HC1	43602	7297	HC	P1	10K	HC1	0.381122768	0.3	singlet	0.381122768	15.32498509	0	10.78620247	1.525159396	0.832662789	10591	3864	5	3	2	2	Epithelials
HC1_AGGTGTTGTCTTCATT-1	HC1	2514	1146	HC	P1	500	HC1	0.052657134	0.05	singlet	0.052657134	10.46141607	0	18.81463803	0.755767701	0.899663528	7804	1597	1	0	7	7	T cells
HC1_AGGTGTTTCATTACTC-1	HC1	25717	5473	HC	P1	10K	HC1	0.410000827	0.4	singlet	0.410000827	24.20966676	0	19.34129175	0.653264378	0.847627826	10305	3512	5	3	2	2	Epithelials
HC1_AGGTGTTTCGCTCCTA-1	HC1	2758	1266	HC	P1	500	HC1	0.407429376	0.4	singlet	0.407429376	18.38288615	0	9.789702683	1.232777375	0.901714492	7882	1623	10	11	18	18	Fibroblasts
HC1_AGGTGTTTCTTGGATG-1	HC1	33275	5296	HC	P1	10K	HC1	0.545798191	0.45	singlet	0.545798191	20.79338843	0	16.47783621	0.510894065	0.823496407	10140	2770	5	3	2	2	Epithelials
HC1_AGGTTACTCAGGAACG-1	HC1	5981	2314	HC	P1	5K	HC1	0.183581414	0.2	singlet	0.183581414	7.808058853	0	10.06520649	1.27069052	0.890803509	8436	2315	15	17	20	20	Mast cells
HC1_AGGTTGTAGCTAAATG-1	HC1	30110	5975	HC	P1	10K	HC1	0.32006431	0.3	singlet	0.32006431	23.859183	0	6.888077051	0.508136832	0.843175216	10625	3343	10	11	17	17	Fibroblasts
HC1_AGGTTGTTCGTCGATA-1	HC1	4676	1804	HC	P1	500	HC1	0.159784589	0.15	singlet	0.159784589	0.363558597	0	25.4918734	0.449101796	0.887288252	8705	1843	5	3	2	2	Epithelials
HC1_AGTAACCAGCTGACCC-1	HC1	64001	8583	HC	P1	10K	HC1	0.349876016	0.35	singlet	0.349876016	17.44035249	0	15.34819768	1.360916236	0.818453237	10576	3738	5	3	2	2	Epithelials
HC1_AGTAACCCAAACTAGA-1	HC1	4097	1555	HC	P1	500	HC1	0	0	singlet	0	7.957041738	0	21.55235538	1.04954845	0.883532309	8558	1664	2	1	0	0	T cells
HC1_AGTAACCCATAGAAAC-1	HC1	52570	8228	HC	P1	10K	HC1	0.694726097	0.7	singlet	0.694726097	13.28514362	0	13.8710291	0.916872741	0.829381826	10576	4070	5	3	2	2	Epithelials
HC1_AGTACCAAGAACGCGT-1	HC1	28412	5734	HC	P1	10K	HC1	0.507962214	0.5	singlet	0.507962214	17.18991975	0	15.16612699	0.798958187	0.843933123	10339	3554	5	3	2	2	Epithelials
HC1_AGTACCAGTAGGTCAG-1	HC1	22205	5738	HC	P1	10K	HC1	0.576423656	0.55	singlet	0.576423656	20.95473992	0	15.34339113	0.603467687	0.864788476	10928	4514	5	3	2	2	Epithelials
HC1_AGTACCAGTGTCCCTT-1	HC1	7864	2226	HC	P1	5K	HC1	0.044505291	0.05	singlet	0.044505291	9.155645982	0	35.85961343	0.305188199	0.859299665	8977	2226	2	1	0	0	T cells
HC1_AGTACTGAGCGTCTCG-1	HC1	7451	2476	HC	P1	5K	HC1	0.580066657	0.55	singlet	0.580066657	10.42813045	0	10.3878674	0.523419675	0.876436619	8786	2476	3	6	4	4	Myeloid cells
HC1_AGTACTGGTACAACGG-1	HC1	3078	1260	HC	P1	500	HC1	0	0	singlet	0	7.179987005	0	24.1065627	1.104613385	0.888799255	8083	1528	1	0	7	7	T cells
HC1_AGTACTGGTGCGGCTT-1	HC1	30197	5816	HC	P1	10K	HC1	0.651485611	0.65	singlet	0.651485611	20.63118853	0	15.9916548	0.655694274	0.840324736	10364	3504	5	3	2	2	Epithelials
HC1_AGTAGCTAGGTACAGC-1	HC1	18611	3213	HC	P1	10K	HC1	0.673056165	0.65	singlet	0.673056165	26.81747354	0	8.500349256	0.564182473	0.821334865	10544	2764	3	6	4	4	Myeloid cells
HC1_AGTAGCTCAACAGAGC-1	HC1	27238	5438	HC	P1	10K	HC1	0.3442008	0.35	singlet	0.3442008	3.48043175	0	18.33467949	1.215214039	0.842230357	10301	3390	5	3	2	2	Epithelials
HC1_AGTAGTCGTTCCAAAC-1	HC1	33608	5601	HC	P1	10K	HC1	0.514955633	0.5	singlet	0.514955633	24.86015234	0	17.12092359	0.764698881	0.828081972	9927	2840	5	3	2	2	Epithelials
HC1_AGTAGTCTCTCGACGG-1	HC1	47662	6978	HC	P1	10K	HC1	0.677482111	0.5	singlet	0.677482111	11.65079099	0	11.08430196	2.014183207	0.821630917	10431	3420	5	3	2	2	Epithelials
HC1_AGTCAACCAATTGAGA-1	HC1	3433	1562	HC	P1	500	HC1	0	0	singlet	0	9.933003204	0	14.73929508	0.728226041	0.903273664	8170	1761	1	0	7	7	T cells
HC1_AGTCAACCACCCTATC-1	HC1	10939	3119	HC	P1	10K	HC1	0.269711483	0.25	singlet	0.269711483	8.154310266	0	7.89834537	1.234116464	0.86507421	10136	3118	3	6	4	4	Myeloid cells
HC1_AGTCAACGTATCGTGT-1	HC1	40810	7130	HC	P1	10K	HC1	0.375590722	0.35	singlet	0.375590722	8.412153884	0	14.47929429	1.090419015	0.835672214	10537	3929	5	3	2	2	Epithelials
HC1_AGTCAACGTGGTTTAC-1	HC1	9193	2930	HC	P1	5K	HC1	0.292394169	0.3	singlet	0.292394169	10.82345263	0	11.91123681	1.881866638	0.874707961	9347	2928	10	11	18	18	Fibroblasts
HC1_AGTCAACTCGTCGCTT-1	HC1	9925	2675	HC	P1	5K	HC1	0.046912702	0.05	singlet	0.046912702	0.564231738	0.010075567	27.67758186	0.80604534	0.857531868	9771	2675	5	3	2	2	Epithelials
HC1_AGTCACAAGAGGCTGT-1	HC1	5742	2395	HC	P1	5K	HC1	0.519341194	0.5	singlet	0.519341194	31.34796238	0	5.83420411	0.661790317	0.898975449	8440	2409	5	3	2	2	Epithelials
HC1_AGTCACAGTAGCTTTG-1	HC1	36571	6377	HC	P1	10K	HC1	0.258853993	0.25	singlet	0.258853993	12.11889202	0	14.30094884	1.52579913	0.833772151	10386	3552	5	3	2	2	Epithelials
HC1_AGTCACAGTCGCTTAA-1	HC1	27517	5065	HC	P1	10K	HC1	0.549504355	0.55	singlet	0.549504355	20.91434386	0.003634117	19.89315696	0.77406694	0.834439712	10145	3080	5	3	2	2	Epithelials
HC1_AGTCATGAGATCGGTG-1	HC1	3251	1488	HC	P1	500	HC1	0.053543511	0.05	singlet	0.053543511	5.475238388	0	16.91787142	0.953552753	0.903356379	8026	1717	11	12	12	12	T cells
HC1_AGTCATGAGGTGCCAA-1	HC1	12149	3028	HC	P1	10K	HC1	0.052914648	0.05	singlet	0.052914648	13.77891184	0	14.09992592	0.913655445	0.852276001	10316	3028	3	6	4	4	Myeloid cells
HC1_AGTCATGGTGTGTGTT-1	HC1	3896	1352	HC	P1	500	HC1	0.04765362	0.05	singlet	0.04765362	0.179671458	0	27.56673511	0.667351129	0.871988016	8476	1463	5	3	2	2	Epithelials
HC1_AGTCATGGTTTACGTG-1	HC1	45563	6966	HC	P1	10K	HC1	0.658823405	0.6	singlet	0.658823405	8.748326493	0	17.39788864	1.635098655	0.824920215	10410	3445	5	3	2	2	Epithelials
HC1_AGTCATGTCGTTCCCA-1	HC1	39494	6778	HC	P1	10K	HC1	0.431996646	0.45	singlet	0.431996646	19.80807211	0	14.90859371	1.068516737	0.833476694	10252	3532	5	3	2	2	Epithelials
HC1_AGTCTCCAGGTTCCAT-1	HC1	2690	1245	HC	P1	500	HC1	0.052015577	0.05	singlet	0.052015577	6.654275093	0	17.62081784	2.118959108	0.902446911	7802	1611	1	0	7	7	T cells
HC1_AGTCTCCGTGATTGGG-1	HC1	5463	1969	HC	P1	5K	HC1	0.588199531	0.6	singlet	0.588199531	18.81749954	0	13.82024529	0.329489292	0.881419761	8546	1984	3	6	4	4	Myeloid cells
HC1_AGTCTCCTCTGGCTGG-1	HC1	6551	1950	HC	P1	5K	HC1	0.048375516	0.05	singlet	0.048375516	10.27324073	0	10.60906732	0.732712563	0.862098907	8685	1950	3	6	4	4	Myeloid cells
HC1_AGTGACTGTTGTCAGT-1	HC1	9469	2388	HC	P1	5K	HC1	0.222655744	0.1	singlet	0.222655744	6.980673778	0	9.68423276	1.383461823	0.849541238	9487	2388	3	6	4	4	Myeloid cells
HC1_AGTGACTGTTTGAAAG-1	HC1	1481	807	HC	P1	500	HC1	0	0	singlet	0	0.945307225	0	28.8993923	0.945307225	0.916834271	7326	1511	5	3	2	2	Epithelials
HC1_AGTGACTTCGATACGT-1	HC1	34528	6172	HC	P1	10K	HC1	0.417321866	0.4	singlet	0.417321866	18.01726135	0	16.89932808	1.445203892	0.835231983	10114	3307	5	3	2	2	Epithelials
HC1_AGTGACTTCTTAAGGC-1	HC1	103976	9854	HC	P1	10K	HC1	0.500377492	0.3	singlet	0.500377492	17.59733015	0	13.36943141	1.028121874	0.796026671	10626	3852	5	3	2	2	Epithelials
HC1_AGTGATCGTGCCTAAT-1	HC1	2896	1344	HC	P1	500	HC1	0	0	singlet	0	7.976519337	0	18.68093923	0.897790055	0.903691886	7926	1650	2	1	0	0	T cells
HC1_AGTGCCGAGCAATTAG-1	HC1	5094	1991	HC	P1	5K	HC1	0.044958793	0.05	singlet	0.044958793	9.049862583	0	11.36631331	3.47467609	0.889943028	8561	2016	1	0	8	8	T cells
HC1_AGTGCCGAGGCATCTT-1	HC1	36562	6536	HC	P1	10K	HC1	0.205586184	0.2	singlet	0.205586184	18.84196707	0	19.23581861	0.940867567	0.836135658	10292	3496	5	3	2	2	Epithelials
HC1_AGTGCCGTCTACTATC-1	HC1	40785	6445	HC	P1	10K	HC1	0.409848062	0.4	singlet	0.409848062	24.1804585	0	15.56209391	0.752727719	0.826205951	10026	3026	5	3	2	2	Epithelials
HC1_AGTGTTGCACCAGCCA-1	HC1	3430	1325	HC	P1	500	HC1	0.147074109	0.15	singlet	0.147074109	13.41107872	0	18.27988338	1.95335277	0.883155905	8301	1555	2	1	0	0	T cells
HC1_AGTGTTGGTCGAGTTT-1	HC1	24836	5089	HC	P1	10K	HC1	0.311715093	0.3	singlet	0.311715093	10.78273474	0	9.039297794	1.469640844	0.843359179	10670	3464	3	6	4	4	Myeloid cells
HC1_AGTGTTGGTTGACTGT-1	HC1	17306	3799	HC	P1	10K	HC1	0.551532461	0.55	singlet	0.551532461	24.37882815	0	15.48595863	0.387148966	0.844620849	10674	3546	5	3	2	2	Epithelials
HC1_AGTTAGCCACGTAGTT-1	HC1	1825	856	HC	P1	500	HC1	0.062288625	0.05	singlet	0.062288625	7.068493151	0	17.91780822	1.04109589	0.899183501	7658	1499	1	0	7	7	T cells
HC1_AGTTAGCTCTAGTTCT-1	HC1	46881	6947	HC	P1	10K	HC1	0.432134137	0.4	singlet	0.432134137	12.88581728	0.00213306	16.89170453	1.294767603	0.8224791	10518	3555	5	3	2	2	Epithelials
HC1_AGTTCCCAGCCACAAG-1	HC1	2957	1419	HC	P1	500	HC1	0.145902882	0.15	singlet	0.145902882	10.99086912	0	13.62867771	1.18363206	0.908129476	7896	1697	1	0	8	8	T cells
HC1_AGTTCCCAGGCGACAT-1	HC1	6752	2424	HC	P1	5K	HC1	0.199425521	0.2	singlet	0.199425521	6.383293839	0	15.44727488	1.066350711	0.883820951	8667	2424	2	1	0	0	T cells
HC1_AGTTCCCCACAGACGA-1	HC1	32014	5716	HC	P1	10K	HC1	0.474284063	0.45	singlet	0.474284063	12.02598863	0	21.00955832	1.002686325	0.833919808	10107	3134	5	3	2	2	Epithelials
HC1_AGTTCCCCACCCTTGT-1	HC1	3834	1652	HC	P1	500	HC1	0	0	singlet	0	6.520605112	0	17.57955138	0.756390193	0.89796943	8370	1780	2	1	0	0	T cells
HC1_AGTTCGACACTCTAGA-1	HC1	77950	8920	HC	P1	10K	HC1	0.446346817	0.45	singlet	0.446346817	10.53110969	0	18.17062219	1.116100064	0.807545655	10749	3958	5	3	2	2	Epithelials
HC1_AGTTCGAGTCGATTTG-1	HC1	26861	4719	HC	P1	10K	HC1	0.587197461	0.6	singlet	0.587197461	16.11630245	0	27.76888426	1.061017833	0.829475871	9991	2781	5	3	2	2	Epithelials
HC1_AGTTCGAGTTGACTAC-1	HC1	11757	3282	HC	P1	10K	HC1	0.501240364	0.5	singlet	0.501240364	28.04286808	0	19.45224122	0.731479119	0.863853177	10299	3281	5	3	2	2	Epithelials
HC1_ATACCGACAGGTAGTG-1	HC1	34364	6770	HC	P1	10K	HC1	0.301981254	0.3	singlet	0.301981254	10.55756024	0	17.76568502	0.753695728	0.84446673	10320	3798	5	3	2	2	Epithelials
HC1_ATACCGATCGTTGTGA-1	HC1	6859	2381	HC	P1	5K	HC1	0.287595451	0.3	singlet	0.287595451	9.972299169	0	11.98425426	0.408222773	0.880221541	8679	2380	3	6	4	4	Myeloid cells
HC1_ATACCTTAGTGCAGCA-1	HC1	10185	2805	HC	P1	10K	HC1	0	0	singlet	0	6.47029946	0	29.06234659	0.657830142	0.860271055	9852	2805	2	1	0	0	T cells
HC1_ATACCTTCAAACTAGA-1	HC1	22602	4419	HC	P1	10K	HC1	0.360452741	0.3	singlet	0.360452741	5.986195912	0	15.62251128	1.455623396	0.837207405	10686	3248	3	6	4	4	Myeloid cells
HC1_ATACCTTTCTCTCTTC-1	HC1	9685	2181	HC	P1	5K	HC1	0.360312714	0.4	singlet	0.360312714	11.98760971	0	15.22973671	0.69179143	0.837574567	9647	2181	3	16	19	19	Myeloid cells
HC1_ATACTTCAGAAGAACG-1	HC1	2509	1190	HC	P1	500	HC1	0.191029581	0.2	singlet	0.191029581	0.318852132	0	27.89956158	1.474691112	0.904705505	7741	1536	5	3	2	2	Epithelials
HC1_ATACTTCAGGTTATAG-1	HC1	7327	2276	HC	P1	5K	HC1	0.09926814	0.1	singlet	0.09926814	6.592056776	0	25.45380101	0.709703835	0.868625193	8863	2276	2	1	0	0	T cells
HC1_ATACTTCGTTGCTTGA-1	HC1	32718	6270	HC	P1	10K	HC1	0.453900962	0.45	singlet	0.453900962	11.63579681	0	19.51830797	1.081973226	0.841073511	10239	3529	5	3	2	2	Epithelials
HC1_ATAGACCAGTGTTGAA-1	HC1	31782	5930	HC	P1	10K	HC1	0.513298252	0.5	singlet	0.513298252	15.1091813	0	17.11031401	1.110691586	0.838050382	10271	3474	5	3	2	2	Epithelials
HC1_ATAGACCCATGACAGG-1	HC1	8727	2356	HC	P1	5K	HC1	0.099761679	0.1	singlet	0.099761679	0.091669531	0	36.27821703	0.275008594	0.855694196	9199	2356	5	3	2	2	Epithelials
HC1_ATAGAGAAGCGGTAGT-1	HC1	4581	2024	HC	P1	500	HC1	0	0	singlet	0	6.767081423	0	16.02270247	0.283780834	0.903099254	8632	2074	2	1	0	0	T cells
HC1_ATAGGCTTCGCATTGA-1	HC1	3543	1389	HC	P1	500	HC1	0.200842185	0.2	singlet	0.200842185	1.213660739	0	29.63590178	0.677392041	0.885425083	8308	1533	5	3	2	2	Epithelials
HC1_ATATCCTCACAATGCT-1	HC1	34423	6161	HC	P1	10K	HC1	0.440138273	0.35	singlet	0.440138273	11.0798013	0	18.69680156	1.661679691	0.835304734	10359	3548	5	3	2	2	Epithelials
HC1_ATATCCTCACATGTTG-1	HC1	10078	2701	HC	P1	10K	HC1	0.045013852	0.05	singlet	0.045013852	8.394522723	0	7.283191109	1.141099424	0.857158057	9837	2701	3	6	4	4	Myeloid cells
HC1_ATATCCTGTATCAGGG-1	HC1	39095	6442	HC	P1	10K	HC1	0.540172563	0.55	singlet	0.540172563	16.45734749	0	16.41386367	1.138252974	0.829468679	10274	3364	5	3	2	2	Epithelials
HC1_ATATCCTGTTTCGGCG-1	HC1	4515	1791	HC	P1	500	HC1	0.509757644	0.5	singlet	0.509757644	16.74418605	0	9.457364341	1.218161683	0.890123181	8681	1849	2	1	0	0	T cells
HC1_ATATCCTTCAGTCACA-1	HC1	34726	6448	HC	P1	10K	HC1	0.544547636	0.5	singlet	0.544547636	24.78258365	0	14.57985371	1.007890342	0.838959408	10257	3408	5	3	2	2	Epithelials
HC1_ATCACAGGTATGCGGA-1	HC1	20186	3899	HC	P1	10K	HC1	0.475873672	0.45	singlet	0.475873672	18.40384425	0	27.38531656	0.861983553	0.834125739	10577	3155	5	3	2	2	Epithelials
HC1_ATCACAGGTCACAATC-1	HC1	92764	8997	HC	P1	10K	HC1	0.662667191	0.65	singlet	0.662667191	6.993014531	0	16.04286145	1.669828813	0.796012817	10873	3782	5	3	2	2	Epithelials
HC1_ATCACAGGTGCCAAGA-1	HC1	53167	7419	HC	P1	10K	HC1	0.678606276	0.65	singlet	0.678606276	22.80361879	0	13.38800384	1.073974458	0.819009405	10224	3344	5	3	2	2	Epithelials
HC1_ATCACGAAGTCACACT-1	HC1	4505	1779	HC	P1	500	HC1	0.253920558	0.25	singlet	0.253920558	20.24417314	0	12.58601554	1.598224195	0.889558688	8666	1868	11	12	12	12	T cells
HC1_ATCACGACAGTTGTTG-1	HC1	5075	2045	HC	P1	5K	HC1	0.349383937	0.35	singlet	0.349383937	14.64039409	0	12.55172414	0.532019704	0.89346929	8568	2070	12	13	13	13	Fibroblasts
HC1_ATCACTTAGCTGTACT-1	HC1	3974	1401	HC	P1	500	HC1	0.097118606	0.1	singlet	0.097118606	10.74484147	0	14.46904882	1.056869653	0.874198093	8447	1511	3	6	4	4	Myeloid cells
HC1_ATCAGGTCAAGATTGA-1	HC1	3123	1304	HC	P1	500	HC1	0.187100894	0.2	singlet	0.187100894	28.01793148	0	14.34518092	0.448286904	0.891461846	8157	1620	5	3	2	2	Epithelials
HC1_ATCAGGTCAAGCGCAA-1	HC1	1667	812	HC	P1	500	HC1	0.155813211	0.15	singlet	0.155813211	8.578284343	0	9.658068386	0.959808038	0.903045992	7344	1537	2	1	0	0	T cells
HC1_ATCATTCCAATGTGGG-1	HC1	9514	2905	HC	P1	5K	HC1	0.340173049	0.35	singlet	0.340173049	19.03510616	0	10.94177002	1.482026487	0.870495228	9522	2904	10	11	18	18	Fibroblasts
HC1_ATCATTCTCTTAGCTT-1	HC1	2305	1189	HC	P1	500	HC1	0.047913675	0.05	singlet	0.047913675	8.069414317	0	13.88286334	2.95010846	0.914505736	7558	1697	7	5	3	3	T cells
HC1_ATCCACCAGAGTTGTA-1	HC1	9723	2926	HC	P1	5K	HC1	0.165581368	0.15	singlet	0.165581368	6.109225548	0	11.30309575	1.522163941	0.869219638	9689	2926	1	0	8	8	T cells
HC1_ATCCACCCAAGTGCTT-1	HC1	68006	8956	HC	P1	10K	HC1	0.533332636	0.5	singlet	0.533332636	12.12687116	0	13.76055054	0.736699703	0.817811787	10984	4050	5	3	2	2	Epithelials
HC1_ATCCACCTCTAGTGTG-1	HC1	3820	1531	HC	P1	500	HC1	0	0	singlet	0	13.14136126	0	16.41361257	1.465968586	0.889145408	8453	1680	2	1	0	0	T cells
HC1_ATCCATTAGAGGGTCT-1	HC1	32693	5180	HC	P1	10K	HC1	0.645203924	0.6	singlet	0.645203924	29.44361178	0	17.00975744	0.318110911	0.822763754	10114	2503	5	3	2	2	Epithelials
HC1_ATCCATTTCAGTGGGA-1	HC1	1757	765	HC	P1	500	HC1	0.100080535	0.1	singlet	0.100080535	22.53841776	0	3.357996585	1.593625498	0.8887101	7685	1540	2	1	0	0	T cells
HC1_ATCCCTGGTAATCAGA-1	HC1	58241	7904	HC	P1	10K	HC1	0.414771542	0.45	singlet	0.414771542	9.323328926	0	13.01145241	0.930615889	0.817976865	10662	3930	5	3	2	2	Epithelials
HC1_ATCCCTGGTGGTATGG-1	HC1	12517	3397	HC	P1	10K	HC1	0.304136414	0.3	singlet	0.304136414	8.468482863	0	11.81593033	1.637772629	0.861768232	10433	3397	3	16	19	19	Myeloid cells
HC1_ATCCCTGTCATGCGGC-1	HC1	38885	6875	HC	P1	10K	HC1	0.549118249	0.55	singlet	0.549118249	17.59804552	0	16.18104668	0.838369551	0.836046814	10357	3689	5	3	2	2	Epithelials
HC1_ATCCCTGTCTCTCAAT-1	HC1	3854	1576	HC	P1	500	HC1	0.048593344	0.05	singlet	0.048593344	6.590555267	0	22.83341982	1.790347691	0.891699649	8439	1724	7	5	3	3	T cells
HC1_ATCCTATCACCGTCTT-1	HC1	33736	5933	HC	P1	10K	HC1	0.449333238	0.45	singlet	0.449333238	19.72077306	0	15.11145364	0.791439412	0.833303083	10099	3108	5	3	2	2	Epithelials
HC1_ATCGATGCAGTGAGCA-1	HC1	6169	1964	HC	P1	5K	HC1	0.107635414	0.1	singlet	0.107635414	9.985410926	0	11.12011671	1.653428432	0.86885353	8640	1964	3	6	4	4	Myeloid cells
HC1_ATCGATGGTTGCTTGA-1	HC1	29498	5783	HC	P1	10K	HC1	0.611408409	0.6	singlet	0.611408409	15.82819174	0	14.74337243	1.210251542	0.841684068	10255	3474	5	3	2	2	Epithelials
HC1_ATCGATGTCAGTCCGG-1	HC1	7205	2380	HC	P1	5K	HC1	0.213908024	0.2	singlet	0.213908024	16.50242887	0	10.10409438	2.179042332	0.87529739	8757	2379	3	6	4	4	Myeloid cells
HC1_ATCGATGTCGTTGTAG-1	HC1	30819	6402	HC	P1	10K	HC1	0.506366946	0.5	singlet	0.506366946	13.3716214	0	18.69950355	0.9052857	0.847954898	10452	3840	5	3	2	2	Epithelials
HC1_ATCGCCTAGAGTTGTA-1	HC1	49218	7067	HC	P1	10K	HC1	0.557232981	0.4	singlet	0.557232981	9.888658621	0	18.29208826	1.355195254	0.820360912	10486	3459	5	3	2	2	Epithelials
HC1_ATCGCCTAGTGGCAGT-1	HC1	15489	2906	HC	P1	10K	HC1	0.37015634	0.4	singlet	0.37015634	10.7560204	0	17.16702176	0.432565046	0.826557586	10505	2801	3	16	19	19	Myeloid cells
HC1_ATCGCCTGTTATGTCG-1	HC1	4759	1606	HC	P1	500	HC1	0.067468156	0.05	singlet	0.067468156	11.09476781	0	30.86782938	0.651397352	0.871714983	8784	1659	14	15	16	16	B cells
HC1_ATCGCCTTCATTCCTA-1	HC1	30132	4501	HC	P1	10K	HC1	0.224298178	0.2	singlet	0.224298178	8.280233639	0	6.073277579	0.587415372	0.815647736	11348	2622	3	6	4	4	Myeloid cells
HC1_ATCGCCTTCGTCCTCA-1	HC1	1777	988	HC	P1	500	HC1	0.14467828	0.15	singlet	0.14467828	5.571187394	0	23.63534046	0.506471581	0.921552307	7541	1616	5	3	2	2	Epithelials
HC1_ATCGCCTTCTCTATGT-1	HC1	18806	5205	HC	P1	10K	HC1	0.59881853	0.6	singlet	0.59881853	20.32330107	0	8.880144635	0.797617782	0.86948128	11049	4744	5	3	2	2	Epithelials
HC1_ATCGGATAGAGCTGAC-1	HC1	10857	3086	HC	P1	10K	HC1	0.227203018	0.25	singlet	0.227203018	7.91194621	0	13.39228148	1.289490651	0.864630031	10104	3085	3	6	4	4	Myeloid cells
HC1_ATCGGATAGTATCCTG-1	HC1	3912	1665	HC	P1	500	HC1	0	0	singlet	0	7.975460123	0	16.74335378	0.996932515	0.896730674	8415	1777	2	1	0	0	T cells
HC1_ATCGGATGTTGCAACT-1	HC1	3211	1412	HC	P1	500	HC1	0.047443568	0.05	singlet	0.047443568	9.623170352	0	14.76175646	2.740579259	0.898248586	8052	1721	2	1	0	0	T cells
HC1_ATCGGCGAGCACACCC-1	HC1	1221	877	HC	P1	500	HC1	0	0	singlet	0	1.064701065	0	8.271908272	0.163800164	0.953440457	6554	1767	5	3	2	2	Epithelials
HC1_ATCGGCGCACCCAATA-1	HC1	50179	7800	HC	P1	10K	HC1	0.347093632	0.35	singlet	0.347093632	8.407899719	0	17.0669005	0.765260368	0.828013272	10549	3934	5	3	2	2	Epithelials
HC1_ATCGGCGGTACGTGAG-1	HC1	6585	2668	HC	P1	5K	HC1	0.289226772	0.3	singlet	0.289226772	9.506454062	0	14.85193622	0.440394837	0.897246505	8629	2668	1	0	8	8	T cells
HC1_ATCGGCGGTGAGGCAT-1	HC1	35212	6168	HC	P1	10K	HC1	0.323158917	0.3	singlet	0.323158917	19.11848234	0	17.19868227	1.46824946	0.833605059	10004	3179	5	3	2	2	Epithelials
HC1_ATCGGCGGTGCTAGCC-1	HC1	18214	4901	HC	P1	10K	HC1	0.471329677	0.45	singlet	0.471329677	12.4299989	0	10.41506533	1.114527287	0.866181599	10956	4562	5	3	2	2	Epithelials
HC1_ATCGGCGGTTGAATCC-1	HC1	5420	1991	HC	P1	5K	HC1	0	0	singlet	0	4.79704797	0	13.22878229	4.225092251	0.883522199	8397	2002	11	12	12	12	T cells
HC1_ATCGGCGTCCACTGGG-1	HC1	7065	2586	HC	P1	5K	HC1	0.204687651	0.2	singlet	0.204687651	10.54493984	0	14.3665959	1.245576787	0.886601474	8726	2584	2	1	0	0	T cells
HC1_ATCGGCGTCGGAAGGT-1	HC1	45488	6823	HC	P1	10K	HC1	0.497244604	0.5	singlet	0.497244604	14.66540626	0	15.72062962	0.907931762	0.823112984	10454	3387	5	3	2	2	Epithelials
HC1_ATCGTAGCATAGCACT-1	HC1	4342	1727	HC	P1	500	HC1	0.056920934	0.05	singlet	0.056920934	1.174573929	0	29.36434823	1.128512206	0.889930835	8605	1804	5	3	2	2	Epithelials
HC1_ATCGTCCCAAGCTACT-1	HC1	31174	5578	HC	P1	10K	HC1	0.200659169	0.2	singlet	0.200659169	6.245589273	0	6.652980047	1.202925515	0.833700818	10852	3283	3	6	4	4	Myeloid cells
HC1_ATCGTCCCATCCTGTC-1	HC1	2063	1078	HC	P1	500	HC1	0.149548433	0.15	singlet	0.149548433	2.132816287	0	21.18274358	1.114881241	0.914955338	7561	1575	5	3	2	2	Epithelials
HC1_ATCGTGAAGTAGGATT-1	HC1	23912	4978	HC	P1	10K	HC1	0.663038141	0.65	singlet	0.663038141	26.8986283	0	16.06724657	1.308966209	0.844343275	10459	3374	5	3	2	2	Epithelials
HC1_ATCGTGACAATTCTCT-1	HC1	16418	1949	HC	P1	10K	HC1	0.634835734	0.6	singlet	0.634835734	2.746985016	0	3.453526617	0.432452187	0.780441732	11420	1707	14	15	16	16	B cells
HC1_ATCGTGATCACCCATC-1	HC1	36542	5425	HC	P1	10K	HC1	0.198196063	0.15	singlet	0.198196063	6.088884024	0	8.420447704	1.204093919	0.818446137	10558	2845	3	6	4	4	Myeloid cells
HC1_ATCGTGATCGTCTAAG-1	HC1	70102	8578	HC	P1	10K	HC1	0.288244713	0.3	singlet	0.288244713	18.23913726	0	11.81278708	1.452169696	0.811722013	10599	3687	5	3	2	2	Epithelials
HC1_ATCGTGATCTCCTGCA-1	HC1	4310	1746	HC	P1	500	HC1	0.047381861	0.05	singlet	0.047381861	5.707656613	0	25.56844548	0.974477958	0.892024904	8646	1821	2	1	0	0	T cells
HC1_ATCTCTAAGTGAGGTC-1	HC1	3150	1228	HC	P1	500	HC1	0	0	singlet	0	11.04761905	0	25.3968254	1.46031746	0.883054354	8249	1494	2	1	0	0	T cells
HC1_ATCTCTACAAGGCGTA-1	HC1	5103	1778	HC	P1	5K	HC1	0	0	singlet	0	8.328434254	0	30.37428963	0.76425632	0.876506108	8728	1804	2	1	0	0	T cells
HC1_ATCTCTAGTGCTGCAC-1	HC1	99873	9584	HC	P1	10K	HC1	0.541933328	0.55	singlet	0.541933328	17.46017442	0	10.56541808	1.340702692	0.796397268	10755	3845	5	3	2	2	Epithelials
HC1_ATCTCTATCGTGTGGC-1	HC1	4950	1965	HC	P1	500	HC1	0.121728378	0.1	singlet	0.121728378	3.03030303	0	19.07070707	1.353535354	0.891397694	8483	1994	15	17	20	20	Mast cells
HC1_ATCTTCAGTTACACAC-1	HC1	44303	7661	HC	P1	10K	HC1	0.368177894	0.4	singlet	0.368177894	12.44610974	0	13.29481074	1.426539963	0.835971454	10617	4065	5	3	2	2	Epithelials
HC1_ATGAAAGAGTGCTCGC-1	HC1	5633	2082	HC	P1	5K	HC1	0	0	singlet	0	6.106870229	0	24.23220309	1.171666963	0.884753661	8552	2091	2	1	0	0	T cells
HC1_ATGAAAGCACCGTCTT-1	HC1	4662	1905	HC	P1	500	HC1	0	0	singlet	0	9.373659374	0	14.56456456	1.244101244	0.894052165	8672	1964	1	0	8	8	T cells
HC1_ATGAAAGGTCGCTCGA-1	HC1	4368	1639	HC	P1	500	HC1	0	0	singlet	0	0.183150183	0	24.70238095	1.854395604	0.883057521	8619	1703	5	3	2	2	Epithelials
HC1_ATGAAAGTCGCTGATA-1	HC1	2873	1182	HC	P1	500	HC1	0.04550206	0.05	singlet	0.04550206	8.701705534	0	19.8050818	1.705534285	0.888467115	7981	1504	1	0	7	7	T cells
HC1_ATGAAAGTCGTGTCAA-1	HC1	5032	1942	HC	P1	5K	HC1	0	0	singlet	0	9.697933227	0	17.17011129	1.410969793	0.888298115	8550	1966	1	0	8	8	T cells
HC1_ATGAAAGTCTTCGTAT-1	HC1	14874	3998	HC	P1	10K	HC1	0.40384322	0.4	singlet	0.40384322	7.193760925	0	20.30388598	1.035363722	0.863248684	10575	3955	2	1	0	0	T cells
HC1_ATGACCAAGAAGGGAT-1	HC1	2276	1437	HC	P1	500	HC1	0.212902406	0.2	singlet	0.212902406	0.39543058	0	11.8629174	1.845342707	0.940510801	7158	1851	5	3	2	2	Epithelials
HC1_ATGACCACAAGAATAC-1	HC1	2007	945	HC	P1	500	HC1	0.239776007	0.25	singlet	0.239776007	33.08420528	0	6.327852516	0.448430493	0.900950531	7571	1621	5	3	2	2	Epithelials
HC1_ATGACCAGTGATACAA-1	HC1	5749	1736	HC	P1	5K	HC1	0.607797609	0.6	singlet	0.607797609	31.22282136	0	21.42981388	0.365280918	0.861675803	8655	1751	5	3	2	2	Epithelials
HC1_ATGACCAGTTTACGAC-1	HC1	1761	859	HC	P1	500	HC1	0.098274551	0.05	singlet	0.098274551	3.634298694	0	30.26689381	0.227143668	0.903946609	7558	1470	2	1	0	0	T cells
HC1_ATGAGGGAGAATTCAG-1	HC1	45734	7564	HC	P1	10K	HC1	0.47971139	0.45	singlet	0.47971139	15.13753444	0	12.40433813	1.198233262	0.832307391	10533	3823	5	3	2	2	Epithelials
HC1_ATGAGGGTCCCTGTTG-1	HC1	14481	3832	HC	P1	10K	HC1	0.300246726	0.25	singlet	0.300246726	15.45473379	0	13.49354326	0.669843243	0.861235038	10664	3808	12	13	13	13	Fibroblasts
HC1_ATGAGTCAGAGCCATG-1	HC1	34144	6498	HC	P1	10K	HC1	0.703207996	0.7	singlet	0.703207996	13.11504217	0	16.31326148	1.238870665	0.84105786	10298	3647	5	3	2	2	Epithelials
HC1_ATGAGTCGTAGTTACC-1	HC1	15559	4100	HC	P1	10K	HC1	0.385615088	0.4	singlet	0.385615088	16.02288065	0	23.78044861	0.880519314	0.861831976	10576	4010	5	3	2	2	Epithelials
HC1_ATGAGTCTCCCATTCG-1	HC1	6074	2225	HC	P1	5K	HC1	0.146264589	0.15	singlet	0.146264589	7.721435627	0	16.33190649	0.79025354	0.884723753	8572	2226	2	1	0	0	T cells
HC1_ATGATCGAGACTTCCA-1	HC1	111034	9124	HC	P1	10K	HC1	0.356855307	0.35	singlet	0.356855307	23.27485275	0	13.2788155	1.544571933	0.784901362	10370	3139	5	3	2	2	Epithelials
HC1_ATGATCGCATTCTCCG-1	HC1	44513	7015	HC	P1	10K	HC1	0.35191017	0.35	singlet	0.35191017	4.007817941	0	17.39491834	1.64221688	0.827371957	10746	3856	5	3	2	2	Epithelials
HC1_ATGATCGTCAGACAAA-1	HC1	5865	2077	HC	P1	5K	HC1	0.195274292	0.2	singlet	0.195274292	9.497016198	0	13.48678602	1.193520887	0.880361079	8545	2078	3	6	4	4	Myeloid cells
HC1_ATGCATGAGGCACAAC-1	HC1	4755	1925	HC	P1	500	HC1	0.288255211	0.3	singlet	0.288255211	4.584647739	0	11.14616193	0.904311251	0.89319997	8548	1969	10	11	18	18	Fibroblasts
HC1_ATGCATGAGTAGATCA-1	HC1	1879	852	HC	P1	500	HC1	0.273296207	0.3	singlet	0.273296207	6.279936136	0	13.83714742	1.064395955	0.895084036	7472	1512	3	6	4	4	Myeloid cells
HC1_ATGCATGGTCGCTTGG-1	HC1	3535	1538	HC	P1	500	HC1	0	0	singlet	0	10.86280057	0	10.07072136	3.592644979	0.898141652	8205	1727	1	0	8	8	T cells
HC1_ATGCATGGTCTTGTCC-1	HC1	4055	1690	HC	P1	500	HC1	0.099618538	0.1	singlet	0.099618538	10.85080148	0	23.97040691	0.665844636	0.894649358	8570	1785	2	1	0	0	T cells
HC1_ATGCATGTCGACACTA-1	HC1	37134	6590	HC	P1	10K	HC1	0.501610298	0.5	singlet	0.501610298	11.43965099	0	17.97813325	0.56821242	0.835684064	10350	3508	5	3	2	2	Epithelials
HC1_ATGCATGTCTAAGGAA-1	HC1	3700	1258	HC	P1	500	HC1	0.045247805	0.05	singlet	0.045247805	6.351351351	0	31.40540541	0.513513514	0.868695461	8485	1448	2	1	0	0	T cells
HC1_ATGCCTCAGACGAGCT-1	HC1	23250	3850	HC	P1	10K	HC1	0.298449041	0.3	singlet	0.298449041	11.85376344	0	6.404301075	0.382795699	0.821143706	10749	2613	3	6	4	4	Myeloid cells
HC1_ATGCCTCCAGCGACAA-1	HC1	41754	6238	HC	P1	10K	HC1	0.580425675	0.55	singlet	0.580425675	6.593380275	0	21.48057671	1.453752934	0.82131429	10299	3204	5	3	2	2	Epithelials
HC1_ATGCCTCGTAGAATGT-1	HC1	45171	6887	HC	P1	10K	HC1	0.567720531	0.5	singlet	0.567720531	22.0805384	0	11.75754356	0.892165327	0.824521108	10378	3470	5	3	2	2	Epithelials
HC1_ATGCCTCTCTGGGTCG-1	HC1	3278	1457	HC	P1	500	HC1	0.046975827	0.05	singlet	0.046975827	8.023184869	0	11.92800488	1.555826724	0.899832603	7953	1699	11	12	12	12	T cells
HC1_ATGCGATAGAAGCCAC-1	HC1	64055	7524	HC	P1	10K	HC1	0.469854867	0.45	singlet	0.469854867	28.17734759	0	12.24572633	1.625165873	0.806492461	10326	3122	5	3	2	2	Epithelials
HC1_ATGCGATCAACACAAA-1	HC1	2984	1390	HC	P1	500	HC1	0	0	singlet	0	7.171581769	0	17.45978552	1.306970509	0.904517057	7903	1690	2	1	8	8	T cells
HC1_ATGCGATCACGGCACT-1	HC1	3214	1451	HC	P1	500	HC1	0.126010638	0.1	singlet	0.126010638	14.31238332	0	13.37896702	1.431238332	0.901518693	8075	1699	1	0	8	8	T cells
HC1_ATGCGATGTGACTGAG-1	HC1	40934	7334	HC	P1	10K	HC1	0.342355359	0.3	singlet	0.342355359	5.352518689	0	21.13646358	0.583866712	0.838089842	10593	3867	5	3	2	2	Epithelials
HC1_ATGCGATGTTATAGAG-1	HC1	108105	9510	HC	P1	10K	HC1	0.455296891	0.45	singlet	0.455296891	15.43961889	0	17.05009019	1.161833403	0.79028653	10308	3414	5	3	2	2	Epithelials
HC1_ATGCGATTCAGCATTG-1	HC1	2301	1045	HC	P1	500	HC1	0.095328125	0.1	singlet	0.095328125	10.60408518	0	7.344632768	5.606258149	0.898034256	7482	1609	7	5	3	3	T cells
HC1_ATGCGATTCCCGAACG-1	HC1	17779	4493	HC	P1	10K	HC1	0.269111145	0.3	singlet	0.269111145	9.061252039	0	16.13139097	0.888688903	0.859439074	10886	4283	2	1	0	0	T cells
HC1_ATGCGATTCCCTGTTG-1	HC1	3948	1691	HC	P1	500	HC1	0	0	singlet	0	6.534954407	0	22.74569402	0.506585613	0.897609866	8430	1816	2	1	0	0	T cells
HC1_ATGCGATTCGGCTCTT-1	HC1	3225	1349	HC	P1	500	HC1	0.292642765	0.3	singlet	0.292642765	1.023255814	0	23.41085271	1.302325581	0.892114988	8044	1556	5	3	2	2	Epithelials
HC1_ATGGAGGGTGGTGATG-1	HC1	31864	5506	HC	P1	10K	HC1	0.173454624	0.15	singlet	0.173454624	10.05837309	0	8.125156917	1.048204871	0.83068771	10825	3217	3	6	4	4	Myeloid cells
HC1_ATGGATCAGAATTGCA-1	HC1	3866	1864	HC	P1	500	HC1	0.250546833	0.25	singlet	0.250546833	13.2436627	0	9.105018107	1.370926022	0.911683073	8326	2003	2	1	0	0	T cells
HC1_ATGGATCAGTCCGCGT-1	HC1	51995	7295	HC	P1	10K	HC1	0.391848235	0.4	singlet	0.391848235	18.43061833	0	14.15136071	0.898163285	0.819138415	10619	3505	5	3	2	2	Epithelials
HC1_ATGGATCCAACTGTGT-1	HC1	104422	9897	HC	P1	10K	HC1	0.660996012	0.65	singlet	0.660996012	15.02365402	0	14.31403344	1.243033077	0.796108618	10566	3805	5	3	2	2	Epithelials
HC1_ATGGATCCACAAAGCG-1	HC1	21341	5337	HC	P1	10K	HC1	0.337846668	0.35	singlet	0.337846668	9.994845602	0	20.38329975	0.384236915	0.860963802	10777	4315	5	3	2	2	Epithelials
HC1_ATGGATCCACGGCCAT-1	HC1	103133	9334	HC	P1	10K	HC1	0.648846211	0.6	singlet	0.648846211	5.921480031	0	20.66554837	1.010345864	0.791891662	10491	3376	5	3	2	2	Epithelials
HC1_ATGGATCGTGACTCGC-1	HC1	10612	2784	HC	P1	10K	HC1	0.201812254	0.2	singlet	0.201812254	10.31850735	0	13.44704109	0.678477196	0.855648962	10006	2784	3	16	19	19	Myeloid cells
HC1_ATGGATCTCCGCAAAT-1	HC1	16431	3738	HC	P1	10K	HC1	0.215335526	0.2	singlet	0.215335526	13.52930436	0	13.57190676	0.967683038	0.847467754	10710	3570	3	16	19	19	Myeloid cells
HC1_ATGGATCTCCGGCAAC-1	HC1	5257	1825	HC	P1	5K	HC1	0.308968789	0.3	singlet	0.308968789	0.057066768	0	20.25870268	0.342400609	0.876509684	8534	1855	5	3	2	2	Epithelials
HC1_ATGGGAGAGAAGGGAT-1	HC1	44031	6298	HC	P1	10K	HC1	0.468406949	0.45	singlet	0.468406949	11.00133997	0	8.518997979	0.969771297	0.818130964	10919	3030	5	3	2	2	Epithelials
HC1_ATGGGAGCACCTGCAG-1	HC1	53656	7074	HC	P1	10K	HC1	0.600170764	0.6	singlet	0.600170764	23.1791412	0	12.43663337	0.764127031	0.81394836	10450	3293	5	3	2	2	Epithelials
HC1_ATGGGAGCACGCCACA-1	HC1	12630	3029	HC	P1	10K	HC1	0.101895258	0.1	singlet	0.101895258	7.854315123	0	8.178939034	0.704671417	0.848806854	10433	3028	3	6	4	4	Myeloid cells
HC1_ATGGGAGTCCATAGAC-1	HC1	10227	2733	HC	P1	10K	HC1	0.235710129	0.25	singlet	0.235710129	8.330888824	0	12.50611127	1.711156742	0.857071171	9888	2732	3	6	4	4	Myeloid cells
HC1_ATGGGTTGTGGACAGT-1	HC1	18939	5259	HC	P1	10K	HC1	0.571836333	0.55	singlet	0.571836333	12.62474259	0	12.3026559	0.707534717	0.869907079	11160	4838	5	3	2	2	Epithelials
HC1_ATGGGTTTCTCCGATC-1	HC1	25130	4872	HC	P1	10K	HC1	0.186527104	0.2	singlet	0.186527104	13.89972145	0	3.653004377	0.982888977	0.838078627	10960	3275	3	6	4	4	Myeloid cells
HC1_ATGGTTGCAATACGCT-1	HC1	31575	6579	HC	P1	10K	HC1	0.376311266	0.35	singlet	0.376311266	7.82581156	0	19.98416469	1.038796516	0.848603803	10475	3876	5	3	2	2	Epithelials
HC1_ATGGTTGGTCCGGATC-1	HC1	53953	7721	HC	P1	10K	HC1	0.394671012	0.35	singlet	0.394671012	14.90185903	0	18.21214761	1.117639427	0.821568203	10291	3484	5	3	2	2	Epithelials
HC1_ATGGTTGGTGTTCATG-1	HC1	37613	6575	HC	P1	10K	HC1	0.498893788	0.5	singlet	0.498893788	2.451280143	0	16.58203281	0.832159094	0.834451089	10410	3528	5	3	2	2	Epithelials
HC1_ATGTCCCAGTGTCATC-1	HC1	2421	1094	HC	P1	500	HC1	0.151341923	0.15	singlet	0.151341923	10.94589013	0	17.63733994	2.726146221	0.898056147	7747	1561	1	0	7	7	T cells
HC1_ATGTCCCGTACATTGC-1	HC1	3563	1408	HC	P1	500	HC1	0.240117971	0.2	singlet	0.240117971	1.431378052	0	24.52989054	0.701655908	0.886476893	8260	1546	5	3	2	2	Epithelials
HC1_ATGTCCCTCCACCTGT-1	HC1	5975	2047	HC	P1	5K	HC1	0.09095177	0.1	singlet	0.09095177	9.255230126	0	19.73221757	1.121338912	0.876806558	8546	2048	2	1	0	0	T cells
HC1_ATGTCCCTCGGTAACT-1	HC1	3792	1432	HC	P1	500	HC1	0.056308015	0.05	singlet	0.056308015	9.361814346	0	21.49261603	0.896624473	0.881827083	8477	1580	2	1	0	0	T cells
HC1_ATGTCTTAGTGCACCC-1	HC1	30403	6294	HC	P1	10K	HC1	0.099695178	0.1	singlet	0.099695178	4.729796402	0	19.97500247	0.700588758	0.847423054	10470	3826	5	3	2	2	Epithelials
HC1_ATGTCTTCAGTTGTCA-1	HC1	3160	1255	HC	P1	500	HC1	0	0	singlet	0	8.797468354	0	21.17088608	1.582278481	0.885405938	8167	1521	2	1	0	0	T cells
HC1_ATGTCTTTCCCAGTGG-1	HC1	2710	1365	HC	P1	500	HC1	0.052278615	0.05	singlet	0.052278615	8.339483395	0	20.95940959	0.848708487	0.913242265	7756	1728	2	1	0	0	T cells
HC1_ATTACCTAGGTAAGGA-1	HC1	21483	5110	HC	P1	10K	HC1	0.310297699	0.3	singlet	0.310297699	10.18945212	0	12.2049993	1.238188335	0.856034081	11030	4046	12	13	13	13	Fibroblasts
HC1_ATTACCTCAAGCACAG-1	HC1	28868	5568	HC	P1	10K	HC1	0.166234873	0.15	singlet	0.166234873	6.824165166	0	11.11611473	1.787446307	0.839764417	10711	3612	3	6	4	4	Myeloid cells
HC1_ATTACCTCACAGTGAG-1	HC1	57436	7624	HC	P1	10K	HC1	0.342937728	0.35	singlet	0.342937728	23.56884184	0.001741068	13.93376976	1.196113936	0.815724447	10194	3253	5	3	2	2	Epithelials
HC1_ATTACCTTCACATTGG-1	HC1	34203	6702	HC	P1	10K	HC1	0.297482242	0.3	singlet	0.297482242	8.300441482	0	16.71783177	1.508639593	0.843879631	10396	3851	5	3	2	2	Epithelials
HC1_ATTACCTTCTCAGTCC-1	HC1	2434	1387	HC	P1	500	HC1	0.150732978	0.15	singlet	0.150732978	10.14790468	0	1.60230074	0.28759244	0.927873305	7090	1994	13	14	22	22	Endothelials
HC1_ATTACTCGTCGTGTTA-1	HC1	70445	8142	HC	P1	10K	HC1	0.526666505	0.55	singlet	0.526666505	11.05685286	0.001419547	23.63262119	1.162609128	0.806693887	10213	3183	5	3	2	2	Epithelials
HC1_ATTACTCTCTACTGCC-1	HC1	2899	1308	HC	P1	500	HC1	0	0	singlet	0	5.864091066	0	23.8013108	1.103828907	0.900168778	7939	1605	2	1	0	0	T cells
HC1_ATTATCCAGTCAGAGC-1	HC1	12752	3665	HC	P1	10K	HC1	0.164738344	0.15	singlet	0.164738344	7.645859473	0	15.2368256	1.191969887	0.868105225	10457	3664	1	0	8	8	T cells
HC1_ATTATCCGTTAATCGC-1	HC1	20114	5719	HC	P1	10K	HC1	0.542738363	0.55	singlet	0.542738363	13.28427961	0	10.99234364	0.65128766	0.873085036	11277	5069	5	3	2	2	Epithelials
HC1_ATTATCCTCATTCTTG-1	HC1	23326	5932	HC	P1	10K	HC1	0.5022157	0.5	singlet	0.5022157	17.66269399	0	6.13907228	1.028894796	0.86385969	11081	4622	5	3	2	2	Epithelials
HC1_ATTATCCTCTGAGAAA-1	HC1	2604	1191	HC	P1	500	HC1	0.044887756	0.05	singlet	0.044887756	9.792626728	0	18.04915515	2.726574501	0.900537199	7815	1591	1	0	7	7	T cells
HC1_ATTCACTAGCCGAACA-1	HC1	89729	9392	HC	P1	10K	HC1	0.656874035	0.5	singlet	0.656874035	6.791561257	0	15.44316776	1.437662294	0.802102153	11096	3980	5	3	2	2	Epithelials
HC1_ATTCACTAGGCATGGT-1	HC1	2946	1183	HC	P1	500	HC1	0.043944781	0.05	singlet	0.043944781	16.1575017	0	19.78954515	1.866938221	0.885782239	8129	1503	1	0	7	7	T cells
HC1_ATTCACTAGGGTGAAA-1	HC1	3263	1281	HC	P1	500	HC1	0.046531336	0.05	singlet	0.046531336	10.78761876	0	24.88507508	0.704872816	0.884430222	8272	1556	2	1	0	0	T cells
HC1_ATTCACTAGGTTCTTG-1	HC1	10691	3334	HC	P1	10K	HC1	0.206210857	0.2	singlet	0.206210857	8.137685904	0	14.51688336	0.916658872	0.874398006	10101	3333	2	1	0	0	T cells
HC1_ATTCACTAGTCTTGGT-1	HC1	37636	6340	HC	P1	10K	HC1	0.549881665	0.55	singlet	0.549881665	5.375172707	0	13.75013285	0.860877883	0.830948156	10354	3462	5	3	2	2	Epithelials
HC1_ATTCACTAGTTCATGC-1	HC1	92248	9720	HC	P1	10K	HC1	0.283372469	0.3	singlet	0.283372469	17.97003729	0	13.74230336	1.271572283	0.803162303	10750	3903	5	3	2	2	Epithelials
HC1_ATTCACTCAACACAAA-1	HC1	24121	5266	HC	P1	10K	HC1	0.310028657	0.25	singlet	0.310028657	12.44558683	0	23.30334563	1.285187181	0.849188764	10427	3617	5	3	2	2	Epithelials
HC1_ATTCACTGTGAGCTCC-1	HC1	10632	3317	HC	P1	10K	HC1	0.349416702	0.35	singlet	0.349416702	9.019939804	0	18.03987961	0.564334086	0.874368545	10070	3312	2	1	0	0	T cells
HC1_ATTCAGGGTGCGAGTA-1	HC1	4500	1401	HC	P1	500	HC1	0.089552169	0.1	singlet	0.089552169	8.4	0	33.24444444	0.866666667	0.861279798	8743	1474	2	1	0	0	T cells
HC1_ATTCAGGGTTCTAACG-1	HC1	46532	8146	HC	P1	10K	HC1	0.327328314	0.25	singlet	0.327328314	6.206481561	0	14.751139	0.855325367	0.837864703	10966	4432	5	3	2	2	Epithelials
HC1_ATTCATCAGTTTAGGA-1	HC1	29829	5975	HC	P1	10K	HC1	0.548704196	0.5	singlet	0.548704196	16.49066345	0	19.05192933	0.838110564	0.843942532	10302	3596	5	3	2	2	Epithelials
HC1_ATTCCATAGATTGATG-1	HC1	3572	1556	HC	P1	500	HC1	0	0	singlet	0	7.110862262	0	16.15341545	1.903695409	0.898420813	8226	1711	1	0	8	8	T cells
HC1_ATTCCATAGCTAGTTC-1	HC1	17457	3484	HC	P1	10K	HC1	0.497808971	0.4	singlet	0.497808971	25.5885891	0	24.16795555	0.641576445	0.835007902	10528	3232	5	3	2	2	Epithelials
HC1_ATTCCATCACAAACGG-1	HC1	26480	5794	HC	P1	10K	HC1	0.575669321	0.55	singlet	0.575669321	14.20317221	0	17.66616314	0.910120846	0.850790927	10360	3802	5	3	2	2	Epithelials
HC1_ATTCCATGTACGCTAT-1	HC1	6342	2238	HC	P1	5K	HC1	0.139119057	0.15	singlet	0.139119057	8.830022075	0	15.87827184	1.166824346	0.881025976	8609	2237	3	16	19	19	Myeloid cells
HC1_ATTCCATGTAGGAGTC-1	HC1	38195	6850	HC	P1	10K	HC1	0.512840447	0.35	singlet	0.512840447	15.50464721	0	15.74551643	0.863987433	0.837120279	10441	3709	5	3	2	2	Epithelials
HC1_ATTCCATGTTTCGTGA-1	HC1	2907	1367	HC	P1	500	HC1	0.091438099	0.1	singlet	0.091438099	18.95424837	0	12.28070175	0.756793946	0.905390005	7948	1698	1	0	8	8	T cells
HC1_ATTCCATTCATATGGC-1	HC1	3940	1835	HC	P1	500	HC1	0	0	singlet	0	5.888324873	0	14.82233503	1.954314721	0.907701154	8355	1958	2	1	0	0	T cells
HC1_ATTCCCGAGCCGTTGC-1	HC1	14665	3509	HC	P1	10K	HC1	0.379515579	0.25	singlet	0.379515579	7.412205932	0	31.34674395	1.200136379	0.850922552	10490	3473	1	0	7	7	T cells
HC1_ATTCCCGGTCAGCGTC-1	HC1	1405	712	HC	P1	500	HC1	0.088221831	0.1	singlet	0.088221831	12.59786477	0	16.01423488	0.640569395	0.906217698	7569	1491	2	1	0	0	T cells
HC1_ATTCCCGGTCTGATCA-1	HC1	24637	5609	HC	P1	10K	HC1	0.551931624	0.5	singlet	0.551931624	18.0419694	0	17.63607582	0.35312741	0.853651479	10514	3803	5	3	2	2	Epithelials
HC1_ATTCCCGTCTAGCATG-1	HC1	34179	6240	HC	P1	10K	HC1	0.495170021	0.5	singlet	0.495170021	11.49828842	0	14.28655022	1.77301852	0.837094406	10262	3508	5	3	2	2	Epithelials
HC1_ATTCCTAAGGACGCTA-1	HC1	52663	8141	HC	P1	10K	HC1	0.254366734	0.25	singlet	0.254366734	5.273151928	0	16.78218104	0.755748818	0.82826922	10808	3993	5	3	2	2	Epithelials
HC1_ATTCGTTAGTTAGAAC-1	HC1	3025	1342	HC	P1	500	HC1	0.660869723	0.65	singlet	0.660869723	22.90909091	0	10.94214876	0.52892562	0.898592154	8070	1666	2	1	0	0	T cells
HC1_ATTCGTTCAACACAGG-1	HC1	4104	1870	HC	P1	500	HC1	0	0	singlet	0	7.188109162	0	10.11208577	0.877192982	0.905522791	8427	1980	2	1	0	0	T cells
HC1_ATTCGTTCAGAGAAAG-1	HC1	36800	6353	HC	P1	10K	HC1	0.296928354	0.3	singlet	0.296928354	24.72282609	0	13.46467391	1.489130435	0.832918443	10205	3303	5	3	2	2	Epithelials
HC1_ATTCGTTTCACCTACC-1	HC1	22935	5451	HC	P1	10K	HC1	0.334200941	0.35	singlet	0.334200941	13.86963157	0	15.79681709	0.972313059	0.856891929	10735	4120	5	3	2	2	Epithelials
HC1_ATTCGTTTCTTAGCAG-1	HC1	3664	1625	HC	P1	500	HC1	0	0	singlet	0	8.951965066	0	11.27183406	1.746724891	0.900924099	8167	1772	1	0	8	8	T cells
HC1_ATTCTACAGACATAGT-1	HC1	3765	1648	HC	P1	500	HC1	0	0	singlet	0	10.49136786	0	13.09428951	1.115537849	0.899655661	8332	1814	2	1	0	0	T cells
HC1_ATTCTACCAGTTTCAG-1	HC1	39960	6687	HC	P1	10K	HC1	0.298625862	0.3	singlet	0.298625862	13.86136136	0	13.91141141	1.809309309	0.831278282	10511	3653	5	3	2	2	Epithelials
HC1_ATTCTTGCACCTCGTT-1	HC1	7001	2396	HC	P1	5K	HC1	0.551222044	0.55	singlet	0.551222044	27.79602914	0	13.24096558	1.542636766	0.87889366	8797	2395	5	3	2	2	Epithelials
HC1_ATTCTTGGTAGCGTCC-1	HC1	11119	3139	HC	P1	10K	HC1	0.661266157	0.65	singlet	0.661266157	27.02581167	0	14.4167641	0.602572174	0.864244812	10140	3139	5	3	2	2	Epithelials
HC1_ATTCTTGTCGAGCTGC-1	HC1	31420	6805	HC	P1	10K	HC1	0.544964571	0.5	singlet	0.544964571	9.003819223	0	16.57861235	1.610439211	0.852268714	10563	4172	5	3	2	2	Epithelials
HC1_ATTGGGTCACCTGAAT-1	HC1	23756	5061	HC	P1	10K	HC1	0.612829045	0.6	singlet	0.612829045	29.11264523	0	16.42111467	0.496716619	0.84653296	10516	3477	5	3	2	2	Epithelials
HC1_ATTGGGTGTAAGTTGA-1	HC1	16391	3803	HC	P1	10K	HC1	0	0	singlet	0	6.906229028	0	8.303337197	0.939539991	0.849457053	10754	3649	3	6	4	4	Myeloid cells
HC1_ATTGGGTGTCGCACAC-1	HC1	34778	6933	HC	P1	10K	HC1	0.697226426	0.7	singlet	0.697226426	16.66858359	0	8.23509115	1.71660245	0.845774846	10583	4100	5	3	2	2	Epithelials
HC1_ATTGTTCAGACGACGT-1	HC1	43843	6268	HC	P1	10K	HC1	0.384225931	0.4	singlet	0.384225931	11.70540337	0	26.67472573	0.506352211	0.818011756	10444	3121	5	3	2	2	Epithelials
HC1_ATTGTTCTCGAGAACG-1	HC1	6373	2386	HC	P1	5K	HC1	0.141671436	0.15	singlet	0.141671436	8.112348972	0	12.88247293	1.600502118	0.887845713	8644	2387	2	1	0	0	T cells
HC1_ATTTACCCACAGCATT-1	HC1	3805	1664	HC	P1	500	HC1	0.050149537	0.05	singlet	0.050149537	9.566360053	0	14.08672799	1.629434954	0.899674369	8366	1822	1	0	8	8	T cells
HC1_ATTTACCGTCGTAATC-1	HC1	30288	6064	HC	P1	10K	HC1	0.424625425	0.35	singlet	0.424625425	14.94651347	0	20.74088748	0.845219229	0.844126484	10323	3579	5	3	2	2	Epithelials
HC1_ATTTACCTCAAATAGG-1	HC1	12642	3398	HC	P1	10K	HC1	0.410257834	0.4	singlet	0.410257834	16.62711596	0	3.709856035	0.609080842	0.860892726	10580	3396	3	6	4	4	Myeloid cells
HC1_ATTTCACAGAAGGCTC-1	HC1	64215	7934	HC	P1	10K	HC1	0.522615833	0.5	singlet	0.522615833	20.80666511	0	16.53352021	1.166394145	0.811103794	10394	3353	5	3	2	2	Epithelials
HC1_ATTTCACAGGTCGTAG-1	HC1	3362	1438	HC	P1	500	HC1	0.659516335	0.65	singlet	0.659516335	17.01368233	0	18.41165973	0.327186199	0.895412277	8205	1645	3	6	4	4	Myeloid cells
HC1_ATTTCACCAAGCGCTC-1	HC1	8824	2689	HC	P1	5K	HC1	0.286360533	0.25	singlet	0.286360533	8.046237534	0	18.26835902	1.518585675	0.869204651	9196	2689	3	6	4	4	Myeloid cells
HC1_ATTTCACGTTAAAGTG-1	HC1	5026	1704	HC	P1	5K	HC1	0.155635799	0.15	singlet	0.155635799	5.372065261	0	28.6908078	1.273378432	0.873081692	8733	1727	2	1	0	0	T cells
HC1_ATTTCTGAGCATGGGT-1	HC1	18060	4015	HC	P1	10K	HC1	0.30963305	0.3	singlet	0.30963305	8.394241417	0	7.093023256	1.029900332	0.846587856	10922	3674	3	6	4	4	Myeloid cells
HC1_ATTTCTGCAAGTATCC-1	HC1	7383	2725	HC	P1	5K	HC1	0.269438951	0.25	singlet	0.269438951	9.968847352	0	6.135717188	3.3455235	0.888097129	8719	2725	1	0	8	8	T cells
HC1_ATTTCTGCAGCAGTAG-1	HC1	3274	1540	HC	P1	500	HC1	0.191737892	0.2	singlet	0.191737892	11.36224801	0	11.27061698	0.641417227	0.906813479	8076	1776	2	1	0	0	T cells
HC1_ATTTCTGGTCGGAACA-1	HC1	16185	4878	HC	P1	10K	HC1	0.703756731	0.65	singlet	0.703756731	12.8390485	0	16.8489342	0.426320667	0.876251613	10797	4738	5	3	2	2	Epithelials
HC1_ATTTCTGTCACCCATC-1	HC1	23053	5970	HC	P1	10K	HC1	0.562559757	0.5	singlet	0.562559757	13.08289594	0	12.93974754	1.123498026	0.86550773	10916	4611	5	3	2	2	Epithelials
HC1_ATTTCTGTCCAACCAA-1	HC1	10947	3158	HC	P1	10K	HC1	0.355432969	0.35	singlet	0.355432969	5.928564904	0	25.01141865	0.703389056	0.866342276	10145	3158	2	1	0	0	T cells
HC1_ATTTCTGTCTTTGATC-1	HC1	48838	6607	HC	P1	10K	HC1	0.581028115	0.45	singlet	0.581028115	16.01621688	0	6.728367255	0.585609566	0.814715627	11170	3104	5	3	2	2	Epithelials
HC1_CAAAGAAAGAGAGTGA-1	HC1	52310	7411	HC	P1	10K	HC1	0.342610694	0.3	singlet	0.342610694	16.33148538	0	11.30758937	1.489199006	0.820135071	10618	3715	5	3	2	2	Epithelials
HC1_CAAAGAACACTTTAGG-1	HC1	8213	2411	HC	P1	5K	HC1	0.121890951	0.15	singlet	0.121890951	7.427249483	0	23.84025326	1.217581882	0.864017278	9028	2409	14	15	16	16	B cells
HC1_CAAAGAATCCGTAATG-1	HC1	30089	5676	HC	P1	10K	HC1	0.502370036	0.5	singlet	0.502370036	18.87400711	0	21.15058659	0.724517265	0.838253815	10160	3282	5	3	2	2	Epithelials
HC1_CAACAACGTCGAGTGA-1	HC1	7270	2533	HC	P1	5K	HC1	0.047715809	0.05	singlet	0.047715809	7.812929849	0	17.41403026	0.949105915	0.881420396	8785	2533	2	1	0	0	T cells
HC1_CAACAGTTCAAAGACA-1	HC1	20207	4328	HC	P1	10K	HC1	0.438098541	0.4	singlet	0.438098541	18.7014401	0.00989756	14.34651358	0.994704805	0.844567576	10941	3576	10	11	17	17	Fibroblasts
HC1_CAACAGTTCTGGCCTT-1	HC1	2761	1456	HC	P1	500	HC1	0.190446998	0.2	singlet	0.190446998	0.651937704	0	15.97247374	1.267656646	0.91923869	7603	1772	5	3	2	2	Epithelials
HC1_CAACAGTTCTTGCGCT-1	HC1	4505	1743	HC	P1	500	HC1	0.156947585	0.15	singlet	0.156947585	8.856825749	0	20.73251942	1.220865705	0.887128665	8661	1800	2	1	0	0	T cells
HC1_CAACCAAAGGTAAGAG-1	HC1	20699	3732	HC	P1	10K	HC1	0.097412208	0.1	singlet	0.097412208	0.067636118	0.004831151	33.00159428	1.367215808	0.827614352	10632	3071	5	3	2	2	Epithelials
HC1_CAACCAAGTCACTCGG-1	HC1	3311	1498	HC	P1	500	HC1	0	0	singlet	0	6.282090003	0	18.18181818	1.026880097	0.902144499	8108	1726	2	1	0	0	T cells
HC1_CAACCTCAGAGAGGTA-1	HC1	8946	2874	HC	P1	5K	HC1	0.295531292	0.25	singlet	0.295531292	7.109322602	0	14.18511066	0.458305388	0.875205354	9218	2874	12	13	13	13	Fibroblasts
HC1_CAACCTCAGCATCCCG-1	HC1	4913	2148	HC	P1	500	HC1	0.046773882	0.05	singlet	0.046773882	8.630164869	0	12.00895583	0.651333198	0.902660869	8560	2185	1	0	8	8	T cells
HC1_CAACCTCAGGTAAGAG-1	HC1	103594	8916	HC	P1	10K	HC1	0.503256564	0.5	singlet	0.503256564	20.24345039	0	13.91875977	1.198911134	0.787618449	10260	3061	5	3	2	2	Epithelials
HC1_CAACCTCCACGTGAGA-1	HC1	3151	1584	HC	P1	500	HC1	0.360242459	0.35	singlet	0.360242459	27.19771501	0	3.903522691	0.412567439	0.914621229	8022	1928	5	3	2	2	Epithelials
HC1_CAACCTCTCCGTGGGT-1	HC1	6057	1930	HC	P1	5K	HC1	0.137303307	0.15	singlet	0.137303307	12.92719168	0	10.186561	1.436354631	0.868676246	8623	1929	3	6	4	4	Myeloid cells
HC1_CAACGATAGTGCACAG-1	HC1	47220	6825	HC	P1	10K	HC1	0.505960877	0.5	singlet	0.505960877	13.09191021	0	17.09021601	1.200762389	0.820282267	10385	3363	5	3	2	2	Epithelials
HC1_CAACGATGTCGAGATG-1	HC1	32875	6484	HC	P1	10K	HC1	0.592237215	0.55	singlet	0.592237215	22.62813688	0	14.76197719	0.769581749	0.843913281	10267	3640	5	3	2	2	Epithelials
HC1_CAACGATGTGGCTGCT-1	HC1	22542	3626	HC	P1	10K	HC1	0.212254987	0.15	singlet	0.212254987	9.795049241	0	18.48992991	1.180019519	0.817696756	10554	2516	3	16	19	19	Myeloid cells
HC1_CAACGGCAGCTTGTTG-1	HC1	4148	1883	HC	P1	500	HC1	0	0	singlet	0	5.183220829	0	15.74252652	1.157184185	0.905195214	8472	1967	2	1	0	0	T cells
HC1_CAACGGCGTACGACTT-1	HC1	4788	1367	HC	P1	500	HC1	0.091292829	0.1	singlet	0.091292829	12.17627402	0	33.77192982	1.42021721	0.852075319	8875	1420	2	1	0	0	T cells
HC1_CAACGGCGTCACAGAG-1	HC1	4484	1669	HC	P1	500	HC1	0	0	singlet	0	6.088314005	0	21.83318466	2.274754683	0.882462056	8631	1729	1	0	7	7	T cells
HC1_CAACGGCTCTCGAACA-1	HC1	1467	836	HC	P1	500	HC1	0.089258221	0.1	singlet	0.089258221	1.022494888	0	18.67757328	1.840490798	0.922870922	7172	1527	5	3	2	2	Epithelials
HC1_CAAGACTCATATGAAG-1	HC1	35558	6444	HC	P1	10K	HC1	0.550770035	0.55	singlet	0.550770035	7.33730806	0	22.02598571	0.973058102	0.837004612	10296	3481	5	3	2	2	Epithelials
HC1_CAAGACTTCACGAACT-1	HC1	3100	1203	HC	P1	500	HC1	0.254586	0.25	singlet	0.254586	8.516129032	0	9.193548387	0.838709677	0.882253372	7922	1483	3	6	4	4	Myeloid cells
HC1_CAAGAGGAGTGAACAT-1	HC1	1932	1101	HC	P1	500	HC1	0.217811057	0.25	singlet	0.217811057	3.830227743	0	10.92132505	1.086956522	0.925678858	7383	1655	2	1	0	0	T cells
HC1_CAAGAGGCAAGTATCC-1	HC1	5547	1899	HC	P1	5K	HC1	0.092901174	0.1	singlet	0.092901174	8.671353885	0	11.75410132	1.027582477	0.875660799	8521	1906	3	6	4	4	Myeloid cells
HC1_CAAGAGGCACGATAGG-1	HC1	3400	1375	HC	P1	500	HC1	0	0	singlet	0	10.70588235	0	19.29411765	2.382352941	0.888665279	8245	1589	1	0	7	7	T cells
HC1_CAAGAGGCACGTACAT-1	HC1	20646	4934	HC	P1	10K	HC1	0.455197606	0.45	singlet	0.455197606	19.4178049	0	16.66182311	0.876683135	0.855930379	10772	4114	5	3	2	2	Epithelials
HC1_CAAGAGGTCGTAGCCG-1	HC1	2517	1100	HC	P1	500	HC1	0.0918626	0.1	singlet	0.0918626	11.68057211	0	21.4143822	0.198649186	0.89429495	7929	1519	2	1	0	0	T cells
HC1_CAAGAGGTCGTGACTA-1	HC1	18201	4835	HC	P1	10K	HC1	0.508020377	0.5	singlet	0.508020377	10.24119554	0	20.59776935	0.543926158	0.864862465	10988	4480	5	3	2	2	Epithelials
HC1_CAAGCTAAGAGTCGAC-1	HC1	4677	2176	HC	P1	500	HC1	0.335572504	0.35	singlet	0.335572504	9.258071413	0	8.57387214	1.069061364	0.909451925	8530	2225	13	14	15	15	Endothelials
HC1_CAAGCTAGTGCGTCGT-1	HC1	24308	4733	HC	P1	10K	HC1	0.186663766	0.1	singlet	0.186663766	8.297679776	0	7.985025506	0.847457627	0.837972331	10625	3223	3	6	4	4	Myeloid cells
HC1_CAAGGGAAGGGAGATA-1	HC1	3405	1443	HC	P1	500	HC1	0.04859234	0.05	singlet	0.04859234	7.635829662	0	12.68722467	2.378854626	0.894439858	8122	1653	11	12	12	12	T cells
HC1_CAAGGGATCATTTCCA-1	HC1	21126	4598	HC	P1	10K	HC1	0.654428211	0.65	singlet	0.654428211	14.79219919	0	18.00151472	1.24017798	0.846872534	10609	3648	5	3	2	2	Epithelials
HC1_CAATACGAGACGGAAA-1	HC1	2682	1227	HC	P1	500	HC1	0	0	singlet	0	9.992542878	0	19.31394482	0.67114094	0.9009426	7864	1626	2	1	0	0	T cells
HC1_CAATACGGTAGGGTAC-1	HC1	5693	1980	HC	P1	5K	HC1	0.046355995	0.05	singlet	0.046355995	6.042508344	0	23.09854207	1.598454242	0.877860367	8572	1986	2	1	0	0	T cells
HC1_CAATACGGTTGACGGA-1	HC1	8776	3176	HC	P1	5K	HC1	0.356829065	0.35	singlet	0.356829065	33.59161349	0	6.631722881	0.216499544	0.888059113	9127	3174	5	3	2	2	Epithelials
HC1_CAATACGGTTGTATGC-1	HC1	46294	7283	HC	P1	10K	HC1	0.349362207	0.35	singlet	0.349362207	13.78148356	0	14.98898345	1.678403249	0.827840501	10507	3745	5	3	2	2	Epithelials
HC1_CAATACGTCAGTGCGC-1	HC1	77405	8561	HC	P1	10K	HC1	0.35136555	0.35	singlet	0.35136555	13.08830179	0	17.34771656	0.782895162	0.804399734	10776	3839	5	3	2	2	Epithelials
HC1_CAATACGTCTGATTCT-1	HC1	5043	1855	HC	P1	5K	HC1	0.046844166	0.05	singlet	0.046844166	13.04778901	0	11.30279595	0.75351973	0.882694696	8610	1871	3	6	4	4	Myeloid cells
HC1_CAATCGAGTGTTCGTA-1	HC1	31962	5468	HC	P1	10K	HC1	0.423611919	0.3	singlet	0.423611919	18.98504474	0	17.38314248	1.095050372	0.829774084	10282	3108	5	3	2	2	Epithelials
HC1_CAATCGATCAGCCTTC-1	HC1	40947	7215	HC	P1	10K	HC1	0.487853422	0.5	singlet	0.487853422	9.65150072	0.002442181	14.55784307	0.82789948	0.836524404	10508	3783	5	3	2	2	Epithelials
HC1_CAATCGATCCGTGACG-1	HC1	17158	4381	HC	P1	10K	HC1	0.349488487	0.35	singlet	0.349488487	9.080312391	0	8.124490034	1.241403427	0.859983923	10905	4209	3	6	4	4	Myeloid cells
HC1_CAATCGATCGGTAGGA-1	HC1	3082	1408	HC	P1	500	HC1	0	0	singlet	0	8.792991564	0	17.13173264	1.26541207	0.902480281	7965	1684	2	1	0	0	T cells
HC1_CAATGACAGTAGACCG-1	HC1	87822	8568	HC	P1	10K	HC1	0.514499929	0.5	singlet	0.514499929	16.70765867	0	15.55305049	1.713693608	0.795549157	10502	3227	5	3	2	2	Epithelials
HC1_CAATGACCACGGGCTT-1	HC1	17872	4481	HC	P1	10K	HC1	0.693901765	0.65	singlet	0.693901765	28.0942256	0	17.03222919	0.447627574	0.858707962	10840	4144	5	3	2	2	Epithelials
HC1_CAATGACGTGCATCTA-1	HC1	3546	1392	HC	P1	500	HC1	0	0	singlet	0	9.531866892	0	21.17879301	1.692047377	0.885597356	8285	1615	11	12	12	12	T cells
HC1_CAATTTCAGCTAGAAT-1	HC1	26366	5428	HC	P1	10K	HC1	0.334348509	0.35	singlet	0.334348509	34.42312069	0	6.303572783	0.53477964	0.844741566	10408	3483	5	3	2	2	Epithelials
HC1_CAATTTCAGGGTTGCA-1	HC1	19082	4773	HC	P1	10K	HC1	0.570233712	0.55	singlet	0.570233712	23.99119589	0	11.01561681	1.152918981	0.859405434	10909	4281	5	3	2	2	Epithelials
HC1_CAATTTCCAAGCACAG-1	HC1	40129	5827	HC	P1	10K	HC1	0.134487242	0.15	singlet	0.134487242	9.596551123	0	7.677739291	1.041640709	0.817960051	10884	3127	3	6	4	4	Myeloid cells
HC1_CAATTTCCATTAAAGG-1	HC1	7882	2168	HC	P1	5K	HC1	0.350548335	0.35	singlet	0.350548335	6.115199188	0	14.97081959	0.101497082	0.856138194	8982	2165	3	6	4	4	Myeloid cells
HC1_CAATTTCGTTTATGCG-1	HC1	11745	2468	HC	P1	10K	HC1	0.490894797	0.45	singlet	0.490894797	29.06768838	0	10.55768412	0.61302682	0.833530139	10168	2467	3	6	4	4	Myeloid cells
HC1_CACAACAAGACTCTTG-1	HC1	31644	5543	HC	P1	10K	HC1	0.194033941	0.2	singlet	0.194033941	7.742384022	0	3.318164581	1.083933763	0.831889441	10982	3153	3	6	4	4	Myeloid cells
HC1_CACACAAAGCCATATC-1	HC1	9178	2599	HC	P1	5K	HC1	0.147594004	0.15	singlet	0.147594004	15.43909348	0	15.12312051	1.274787535	0.86172682	9368	2599	2	1	0	0	T cells
HC1_CACACAACACATACTG-1	HC1	75507	9355	HC	P1	10K	HC1	0.27556954	0.25	singlet	0.27556954	12.45712318	0	16.48456435	1.893864145	0.814074252	10691	3994	5	3	2	2	Epithelials
HC1_CACACAACAGAAGCTG-1	HC1	11518	3677	HC	P1	10K	HC1	0.298087459	0.3	singlet	0.298087459	4.167390172	0	16.65219656	0.885570412	0.877902634	10373	3677	2	1	0	0	T cells
HC1_CACACAACATTGCCGG-1	HC1	4058	1794	HC	P1	500	HC1	0	0	singlet	0	6.973878758	0	12.05027107	0.961064564	0.901757498	8413	1913	2	1	0	0	T cells
HC1_CACACAATCGACCAAT-1	HC1	5179	1904	HC	P1	5K	HC1	0.095369728	0.1	singlet	0.095369728	0.579262406	0	29.44583897	0.946128596	0.882996717	8687	1921	5	3	2	2	Epithelials
HC1_CACAGATCAACGTAAA-1	HC1	5199	2309	HC	P1	5K	HC1	0	0	singlet	0	7.366801308	0	13.15637623	0.538565109	0.905138996	8441	2323	2	1	0	0	T cells
HC1_CACAGATTCGAGAACG-1	HC1	46158	7116	HC	P1	10K	HC1	0.504915778	0.5	singlet	0.504915778	8.046275835	0	20.38433208	1.206724728	0.825907366	10360	3469	5	3	2	2	Epithelials
HC1_CACAGGCAGCCTCGTG-1	HC1	30818	5279	HC	P1	10K	HC1	0.193643986	0.2	singlet	0.193643986	7.667596859	0	10.12719839	1.187617626	0.82929691	10485	3132	3	6	4	4	Myeloid cells
HC1_CACAGGCAGTTCACTG-1	HC1	2178	1245	HC	P1	500	HC1	0.347554114	0.35	singlet	0.347554114	9.412304867	0	5.417814509	5.555555556	0.927236575	7358	1758	2	1	0	0	T cells
HC1_CACAGGCCAATCAAGA-1	HC1	6986	2161	HC	P1	5K	HC1	0.18358305	0.15	singlet	0.18358305	7.787002577	0	14.4574864	1.20240481	0.867444455	8760	2160	3	6	4	4	Myeloid cells
HC1_CACATGAAGGAAGAAC-1	HC1	33692	5290	HC	P1	10K	HC1	0.144456385	0.15	singlet	0.144456385	6.808737979	0	8.625192924	0.973524872	0.822403896	10772	2944	3	6	4	4	Myeloid cells
HC1_CACATGACAGGTACGA-1	HC1	4416	1930	HC	P1	500	HC1	0.348007577	0.35	singlet	0.348007577	23.07518116	0	5.253623188	0.905797101	0.901380277	8684	2023	2	1	0	0	T cells
HC1_CACCAAAAGGGCGAAG-1	HC1	3587	1386	HC	P1	500	HC1	0.143562456	0.15	singlet	0.143562456	15.02648453	0	20.29551157	1.003624198	0.88382578	8432	1564	2	1	0	0	T cells
HC1_CACCAAAAGTAGGTTA-1	HC1	12827	3496	HC	P1	10K	HC1	0.187701544	0.2	singlet	0.187701544	7.117798394	0	9.729476885	1.761908474	0.862576319	10459	3495	3	6	4	4	Myeloid cells
HC1_CACCAAACAACCGCTG-1	HC1	24362	5337	HC	P1	10K	HC1	0.549282969	0.5	singlet	0.549282969	7.339298908	0	12.07618422	1.169854692	0.849678849	10694	3811	3	6	4	4	Myeloid cells
HC1_CACCGTTGTTGCATTG-1	HC1	12620	3367	HC	P1	10K	HC1	0.386091001	0.35	singlet	0.386091001	11.83042789	0	11.9889065	0.958795563	0.860080972	10439	3367	3	6	4	4	Myeloid cells
HC1_CACCGTTTCCACGTGG-1	HC1	19935	3698	HC	P1	10K	HC1	0.09266357	0.1	singlet	0.09266357	8.903937798	0	19.4883371	0.867820416	0.829833806	10649	3071	3	16	19	19	Myeloid cells
HC1_CACGAATGTAGGCAAC-1	HC1	3662	1512	HC	P1	500	HC1	0	0	singlet	0	5.871108684	0	22.09175314	1.365374113	0.892200642	8346	1678	2	1	0	0	T cells
HC1_CACGAATGTTGGAGAC-1	HC1	35656	6418	HC	P1	10K	HC1	0.444404307	0.3	singlet	0.444404307	18.28303792	0	18.74018398	1.309737492	0.836399119	10239	3388	5	3	2	2	Epithelials
HC1_CACGGGTAGCACACAG-1	HC1	41144	6062	HC	P1	10K	HC1	0.210398429	0.2	singlet	0.210398429	9.680633871	0	7.641454404	0.833657398	0.819758272	10788	2991	3	6	4	4	Myeloid cells
HC1_CACGGGTAGTCTTCGA-1	HC1	5983	2394	HC	P1	5K	HC1	0.19125339	0.2	singlet	0.19125339	10.06184189	0	11.31539362	1.002841384	0.894677419	8479	2396	2	1	0	0	T cells
HC1_CACGTGGCAACGGTAG-1	HC1	6191	1612	HC	P1	5K	HC1	0	0	singlet	0	12.79276369	0	5.895654983	0.290744629	0.84587747	8618	1618	3	6	4	4	Myeloid cells
HC1_CACGTGGCAGCTATAC-1	HC1	6914	2417	HC	P1	5K	HC1	0.049047114	0.05	singlet	0.049047114	8.18628869	0	18.62886896	1.663291872	0.881123725	8721	2416	2	1	0	0	T cells
HC1_CACGTGGCATAGCTGT-1	HC1	6603	1980	HC	P1	5K	HC1	0.147485045	0.15	singlet	0.147485045	7.860063607	0	31.36453127	1.832500379	0.863059808	8815	1979	2	1	0	0	T cells
HC1_CACGTTCAGAAGCGGG-1	HC1	60466	6737	HC	P1	10K	HC1	0.702219062	0.65	singlet	0.702219062	30.05159925	0	14.82155261	0.884794761	0.800681282	10286	2731	5	3	2	2	Epithelials
HC1_CACGTTCAGACGAAGA-1	HC1	20097	5982	HC	P1	10K	HC1	0.540606176	0.55	singlet	0.540606176	13.48459969	0	10.14081704	0.587152311	0.877697241	11333	5308	5	3	2	2	Epithelials
HC1_CACGTTCTCGCGTTTC-1	HC1	6850	2146	HC	P1	5K	HC1	0.052461878	0.05	singlet	0.052461878	10.27737226	0	13.69343066	0.99270073	0.868586674	8740	2146	3	6	4	4	Myeloid cells
HC1_CACTAAGCAGAGAATT-1	HC1	4127	1721	HC	P1	500	HC1	0	0	singlet	0	12.79379695	0	16.18609159	0.969227041	0.894941371	8591	1823	1	0	8	8	T cells
HC1_CACTAAGCATCACCAA-1	HC1	55707	7599	HC	P1	10K	HC1	0.358915175	0.35	singlet	0.358915175	22.32933025	0	12.22108532	0.728813255	0.817705484	10478	3493	5	3	2	2	Epithelials
HC1_CACTGAAAGAAAGTCT-1	HC1	3929	1743	HC	P1	500	HC1	0.098622953	0.1	singlet	0.098622953	9.442606261	0	12.67498091	0.712649529	0.901792726	8430	1830	2	1	0	0	T cells
HC1_CACTGAAAGTACGTCT-1	HC1	26416	5840	HC	P1	10K	HC1	0.567862228	0.55	singlet	0.567862228	14.32086614	0	17.84145972	0.700333131	0.851769807	10437	3853	5	3	2	2	Epithelials
HC1_CACTGAACACAGCATT-1	HC1	1721	851	HC	P1	500	HC1	0.540054059	0.55	singlet	0.540054059	20.33701336	0	5.345729227	1.162115049	0.905478361	7620	1580	2	1	0	0	T cells
HC1_CACTGAACAGTGTATC-1	HC1	52152	8043	HC	P1	10K	HC1	0.226954848	0.2	singlet	0.226954848	7.309403283	0	18.07217365	0.914634146	0.82789776	10525	4004	5	3	2	2	Epithelials
HC1_CACTGAAGTAAGTCAA-1	HC1	85353	8953	HC	P1	10K	HC1	0.631445985	0.6	singlet	0.631445985	15.83424133	0	16.61570185	0.817780277	0.80141822	10416	3472	5	3	2	2	Epithelials
HC1_CACTGAAGTTGTGCAT-1	HC1	4061	1859	HC	P1	500	HC1	0	0	singlet	0	9.332676681	0	7.805959123	0.935730116	0.905960623	8389	1971	2	1	0	0	T cells
HC1_CACTGAATCGGCATCG-1	HC1	32441	5386	HC	P1	10K	HC1	0.162345533	0.15	singlet	0.162345533	10.91211738	0	7.690884991	1.285410437	0.827131103	10713	3125	3	6	4	4	Myeloid cells
HC1_CACTGGGCACGGGTAA-1	HC1	32514	6436	HC	P1	10K	HC1	0.258544166	0.25	singlet	0.258544166	15.7470628	0.006151196	16.33142646	0.741219167	0.844094993	10257	3535	5	3	2	2	Epithelials
HC1_CACTGGGGTCGATTAC-1	HC1	6682	2259	HC	P1	5K	HC1	0.187498909	0.2	singlet	0.187498909	9.069140976	0	12.43639629	1.706076025	0.876862286	8630	2258	15	17	20	20	Mast cells
HC1_CACTGTCAGAAACTAC-1	HC1	27815	6318	HC	P1	10K	HC1	0.414922986	0.4	singlet	0.414922986	13.72281143	0	15.55635448	0.83408233	0.855162236	10502	4127	5	3	2	2	Epithelials
HC1_CACTGTCCACACGCCA-1	HC1	4375	2056	HC	P1	500	HC1	0.043722991	0.05	singlet	0.043722991	7.451428571	0	10.42285714	1.211428571	0.90992669	8456	2125	1	0	8	8	T cells
HC1_CACTGTCCACGGCCAT-1	HC1	65766	8097	HC	P1	10K	HC1	0.166498055	0.2	singlet	0.166498055	14.89371408	0	17.92415534	1.103913876	0.811191984	10721	3626	5	3	2	2	Epithelials
HC1_CACTGTCGTTTCACAG-1	HC1	28024	5908	HC	P1	10K	HC1	0.265474788	0.25	singlet	0.265474788	16.66071938	0	13.82386526	1.605766486	0.847985372	10460	3773	5	3	2	2	Epithelials
HC1_CACTGTCTCATCGGGC-1	HC1	2577	1316	HC	P1	500	HC1	0.144691554	0.15	singlet	0.144691554	4.928211098	0	11.02056655	2.987970508	0.914438951	7563	1694	2	1	0	0	T cells
HC1_CACTTCGAGTCACTAC-1	HC1	3795	1465	HC	P1	500	HC1	0.156521574	0.15	singlet	0.156521574	0.184453228	0	31.75230567	0.553359684	0.88450693	8402	1590	5	3	2	2	Epithelials
HC1_CACTTCGGTCGTTGGC-1	HC1	41310	7038	HC	P1	10K	HC1	0.296922434	0.3	singlet	0.296922434	11.45243282	0	16.48027112	1.14500121	0.833492907	10352	3694	5	3	2	2	Epithelials
HC1_CACTTCGTCTACCACC-1	HC1	40120	6046	HC	P1	10K	HC1	0.569159284	0.55	singlet	0.569159284	21.7447657	0	16.60269192	0.919740778	0.821458105	10194	2956	5	3	2	2	Epithelials
HC1_CACTTCGTCTGTACAG-1	HC1	33505	5316	HC	P1	10K	HC1	0.28527675	0.3	singlet	0.28527675	5.360393971	0	7.524250112	0.605879719	0.82331375	11089	2835	3	6	4	4	Myeloid cells
HC1_CAGAGCCAGCACTAGG-1	HC1	2599	1413	HC	P1	500	HC1	0.096396868	0.1	singlet	0.096396868	11.69680646	0	9.311273567	0.961908426	0.92249513	7562	1804	7	5	3	3	T cells
HC1_CAGAGCCCAAAGCAAT-1	HC1	83883	9115	HC	P1	10K	HC1	0.378867626	0.4	singlet	0.378867626	17.61024284	0	12.01792974	1.818008416	0.804228044	10441	3707	5	3	2	2	Epithelials
HC1_CAGAGCCCAAGGGTCA-1	HC1	10885	2992	HC	P1	10K	HC1	0.049416341	0.05	singlet	0.049416341	6.063389986	0	13.94579697	1.010564998	0.861062502	10101	2992	3	6	4	4	Myeloid cells
HC1_CAGAGCCGTGGGATTG-1	HC1	3182	1435	HC	P1	500	HC1	0.049200854	0.05	singlet	0.049200854	15.02199874	0	15.05342552	0.848522942	0.901262381	8139	1667	1	0	8	8	T cells
HC1_CAGAGCCTCCTTGGAA-1	HC1	2810	1091	HC	P1	500	HC1	0.043100559	0.05	singlet	0.043100559	10.81850534	0	29.82206406	0.747330961	0.880859218	8111	1474	14	15	16	16	B cells
HC1_CAGAGCCTCTTGGTCC-1	HC1	20623	4428	HC	P1	10K	HC1	0.385486835	0.25	singlet	0.385486835	16.06458808	0	3.937351501	0.640062067	0.845134506	11008	3614	3	6	4	4	Myeloid cells
HC1_CAGATACCACTGAGGA-1	HC1	24751	6313	HC	P1	10K	HC1	0.323757016	0.3	singlet	0.323757016	7.139105491	0.004040241	13.09442043	0.634317805	0.864949486	10770	4574	5	3	2	2	Epithelials
HC1_CAGATACCAGACCAGA-1	HC1	29913	5960	HC	P1	10K	HC1	0.381677257	0.4	singlet	0.381677257	24.3405877	0	8.31745395	1.026309631	0.843468358	10249	3457	5	3	2	2	Epithelials
HC1_CAGATACCAGCATGCC-1	HC1	3018	1133	HC	P1	500	HC1	0.40045268	0.4	singlet	0.40045268	24.71835653	0	15.70576541	0.397614314	0.877723087	8224	1463	2	1	0	0	T cells
HC1_CAGATACGTGCTATTG-1	HC1	40389	6255	HC	P1	10K	HC1	0.305253888	0.25	singlet	0.305253888	22.77600337	0	14.29101983	1.062170393	0.824144698	10192	3140	5	3	2	2	Epithelials
HC1_CAGATACGTTATGTGC-1	HC1	23423	4786	HC	P1	10K	HC1	0.444608503	0.35	singlet	0.444608503	13.80694189	0	26.28185971	0.619049652	0.842167907	10446	3376	5	3	2	2	Epithelials
HC1_CAGATCAAGAGCTGAC-1	HC1	3056	1266	HC	P1	500	HC1	0.049355	0.05	singlet	0.049355	12.56544503	0	21.85863874	0.785340314	0.890185709	8144	1557	14	15	16	16	B cells
HC1_CAGATCAAGTCATCGT-1	HC1	3088	1434	HC	P1	500	HC1	0.048989988	0.05	singlet	0.048989988	6.962435233	0	16.02979275	1.813471503	0.904538984	7952	1723	2	1	0	0	T cells
HC1_CAGATCACATAAGATG-1	HC1	1717	796	HC	P1	500	HC1	0.214019285	0.25	singlet	0.214019285	13.51193943	0	5.008736168	0.815375655	0.896791056	7458	1495	3	6	4	4	Myeloid cells
HC1_CAGATTGGTCTTGGTA-1	HC1	21190	4591	HC	P1	10K	HC1	0.049269263	0.05	singlet	0.049269263	7.465785748	0	9.292118924	1.061821614	0.846462423	10889	3724	3	6	4	4	Myeloid cells
HC1_CAGCAATAGAGGACTC-1	HC1	8207	2231	HC	P1	5K	HC1	0.251585721	0.25	singlet	0.251585721	6.786889241	0	5.580601925	0.743267942	0.85547823	8986	2231	3	6	4	4	Myeloid cells
HC1_CAGCAATAGAGTCAGC-1	HC1	35583	5643	HC	P1	10K	HC1	0.617379454	0.6	singlet	0.617379454	11.04178962	0	16.23247056	0.531152517	0.8242826	10289	2805	5	3	2	2	Epithelials
HC1_CAGCAATCATCCGATA-1	HC1	4836	2012	HC	P1	500	HC1	0.10325186	0.1	singlet	0.10325186	6.782464847	0	17.80397022	0.827129859	0.896631909	8718	2058	2	1	0	0	T cells
HC1_CAGCACGAGACTGTTC-1	HC1	11452	3175	HC	P1	10K	HC1	0.241733063	0.25	singlet	0.241733063	7.736639888	0	8.959133776	0.75969263	0.862736167	10304	3174	3	6	4	4	Myeloid cells
HC1_CAGCACGAGCATCCTA-1	HC1	12655	4032	HC	P1	10K	HC1	0.58408583	0.55	singlet	0.58408583	19.17028842	0	16.65744765	0.766495456	0.878910316	10579	4028	5	3	2	2	Epithelials
HC1_CAGCACGAGCTAATCC-1	HC1	45044	6526	HC	P1	10K	HC1	0.397187468	0.4	singlet	0.397187468	16.0043513	0	18.18666193	2.353254596	0.819713078	10409	3169	5	3	2	2	Epithelials
HC1_CAGCACGCACCGGAAA-1	HC1	13977	4138	HC	P1	10K	HC1	0.250539517	0.25	singlet	0.250539517	12.5778064	0	12.22723045	0.400658224	0.87247993	10785	4127	10	11	18	18	Fibroblasts
HC1_CAGCACGCACCTTCGT-1	HC1	5615	2327	HC	P1	5K	HC1	0.143319931	0.15	singlet	0.143319931	0.071237756	0	15.03116652	1.228851291	0.897968074	8391	2339	5	3	2	2	Epithelials
HC1_CAGCACGGTCTGTGGC-1	HC1	19933	4292	HC	P1	10K	HC1	0.432026179	0.4	singlet	0.432026179	10.76606632	0	15.18085587	1.770932624	0.844888549	10813	3614	3	6	4	4	Myeloid cells
HC1_CAGCACGTCAACTTTC-1	HC1	41107	6879	HC	P1	10K	HC1	0.405091243	0.4	singlet	0.405091243	16.5786849	0	12.72775926	1.0411852	0.831728512	10626	3569	5	3	2	2	Epithelials
HC1_CAGCAGCCATCAGTGT-1	HC1	15012	3206	HC	P1	10K	HC1	0.255644589	0.25	singlet	0.255644589	20.49027445	0	7.360778044	0.373034905	0.839462492	10529	3116	3	6	4	4	Myeloid cells
HC1_CAGCCAGAGGCCTAGA-1	HC1	18130	4628	HC	P1	10K	HC1	0.622589739	0.55	singlet	0.622589739	7.264202978	0	7.837837838	0.799779371	0.860744702	11025	4330	3	6	4	4	Myeloid cells
HC1_CAGCCAGAGGTGGGTT-1	HC1	67812	8101	HC	P1	10K	HC1	0.287415336	0.3	singlet	0.287415336	22.26891996	0	16.14021117	1.150238896	0.809002407	10404	3269	5	3	2	2	Epithelials
HC1_CAGCCAGAGTAGCTCT-1	HC1	4468	1818	HC	P1	500	HC1	0	0	singlet	0	8.39301701	0	21.59803044	0.671441361	0.893011732	8649	1898	2	1	0	0	T cells
HC1_CAGCCAGCATCCGGTG-1	HC1	17957	4232	HC	P1	10K	HC1	0.54298528	0.55	singlet	0.54298528	9.628557109	0	13.16478254	1.186166954	0.852455658	10866	3898	3	6	4	4	Myeloid cells
HC1_CAGCCAGGTTGTATGC-1	HC1	4904	1872	HC	P1	500	HC1	0.10406712	0.1	singlet	0.10406712	7.218597064	0	18.3319739	1.243882545	0.886671481	8673	1908	2	1	0	0	T cells
HC1_CAGCCAGTCGGCCAAC-1	HC1	54450	7968	HC	P1	10K	HC1	0.309345546	0.3	singlet	0.309345546	10.34527089	0	17.80348944	1.678604224	0.823765006	10676	3847	5	3	2	2	Epithelials
HC1_CAGCGTGCACCCTTGT-1	HC1	1227	778	HC	P1	500	HC1	0.044199017	0.05	singlet	0.044199017	3.58598207	0	14.99592502	1.059494703	0.935942077	6888	1603	5	3	2	2	Epithelials
HC1_CAGCGTGGTCCGGTGT-1	HC1	7557	2433	HC	P1	5K	HC1	0.052399758	0.05	singlet	0.052399758	0.277888051	0	25.23488157	1.098319439	0.873088456	8867	2431	5	3	2	2	Epithelials
HC1_CAGCGTGGTGGCCCAT-1	HC1	6683	2035	HC	P1	5K	HC1	0.224354478	0.15	singlet	0.224354478	0.089780039	0	25.30300763	0.344156816	0.864990614	8822	2045	5	3	2	2	Epithelials
HC1_CAGCGTGTCGTGAGAG-1	HC1	21768	4851	HC	P1	10K	HC1	0.111203311	0.1	singlet	0.111203311	7.607497244	0	11.25045939	1.479235575	0.849696973	10915	3836	3	6	4	4	Myeloid cells
HC1_CAGGCCAAGGTACATA-1	HC1	29299	5443	HC	P1	10K	HC1	0.563050248	0.55	singlet	0.563050248	19.82320216	0	8.413256425	0.843032185	0.836346865	10372	3119	3	6	4	4	Myeloid cells
HC1_CAGGGCTAGACCTTTG-1	HC1	125481	10534	HC	P1	10K	HC1	0.16356064	0.1	singlet	0.16356064	13.58133901	0	13.34385285	1.353989847	0.788963773	10867	4011	5	3	2	2	Epithelials
HC1_CAGGGCTAGAGATTCA-1	HC1	62025	7302	HC	P1	10K	HC1	0.391841869	0.4	singlet	0.391841869	14.73599355	0	14.84562676	1.934703748	0.806132082	10457	3403	5	3	2	2	Epithelials
HC1_CAGGGCTCAATAGTCC-1	HC1	5197	1861	HC	P1	5K	HC1	0.142025675	0.15	singlet	0.142025675	9.082162786	0	11.02559169	1.096786608	0.879968777	8548	1877	3	6	4	4	Myeloid cells
HC1_CAGGGCTCAGTAGATA-1	HC1	2402	1010	HC	P1	500	HC1	0.149092189	0.15	singlet	0.149092189	14.11323897	0	22.73105745	1.706910908	0.888701818	7909	1476	2	1	0	0	T cells
HC1_CAGGGCTCATCAACCA-1	HC1	10748	3299	HC	P1	10K	HC1	0.20642789	0.2	singlet	0.20642789	9.397097134	0	10.98809081	0.32564198	0.872760196	10138	3298	3	6	4	4	Myeloid cells
HC1_CAGGGCTTCACTTTGT-1	HC1	8678	2708	HC	P1	5K	HC1	0.502044106	0.5	singlet	0.502044106	19.42843973	0	19.29015902	1.014058539	0.87158022	9173	2708	5	3	2	2	Epithelials
HC1_CAGGTATAGCAAGTGC-1	HC1	18375	3450	HC	P1	10K	HC1	0.289264566	0.3	singlet	0.289264566	15.16190476	0	21.08843537	2.644897959	0.829650674	10613	3079	5	3	2	2	Epithelials
HC1_CAGGTATCACACAGAG-1	HC1	6087	2305	HC	P1	5K	HC1	0	0	singlet	0	11.84491539	0	15.77131592	0.72285198	0.888560405	8539	2307	2	1	0	0	T cells
HC1_CAGGTATGTCGCACAC-1	HC1	40007	6848	HC	P1	10K	HC1	0.414283051	0.35	singlet	0.414283051	6.113930062	0	12.83025471	1.244782163	0.833431207	10723	3865	2	1	0	0	T cells
HC1_CAGGTATGTGGCCTCA-1	HC1	17762	4153	HC	P1	10K	HC1	0.336501004	0.4	singlet	0.336501004	0.101339939	0	26.75937394	0.906429456	0.851481082	10859	3941	5	3	2	2	Epithelials
HC1_CAGGTATTCCTAAACG-1	HC1	52974	7307	HC	P1	10K	HC1	0.639152076	0.5	singlet	0.639152076	15.37169177	0	13.70861177	0.658813758	0.817884795	10494	3274	5	3	2	2	Epithelials
HC1_CAGTGCGAGCGAGGAG-1	HC1	4663	1508	HC	P1	500	HC1	0.043542274	0.05	singlet	0.043542274	11.79498177	0	33.00450354	0.857816856	0.866364463	8852	1564	2	1	0	0	T cells
HC1_CAGTGCGCAGCGACCT-1	HC1	23824	5143	HC	P1	10K	HC1	0.373538298	0.35	singlet	0.373538298	14.73723976	0	25.94442579	0.524680994	0.847887612	10453	3611	5	3	2	2	Epithelials
HC1_CAGTGCGCAGTATTCG-1	HC1	32205	6253	HC	P1	10K	HC1	0.468235433	0.4	singlet	0.468235433	12.43285204	0	16.82968483	0.642757336	0.842092505	10304	3555	5	3	2	2	Epithelials
HC1_CAGTGCGGTTGTGCAT-1	HC1	7273	2626	HC	P1	5K	HC1	0.625409517	0.6	singlet	0.625409517	18.46555754	0	14.21696686	0.274989688	0.885434573	8682	2625	5	3	2	2	Epithelials
HC1_CAGTGCGTCTAACACG-1	HC1	5197	1834	HC	P1	5K	HC1	0.244235222	0.25	singlet	0.244235222	16.54800847	0	16.89436213	0.981335386	0.878260633	8588	1853	12	13	13	13	Fibroblasts
HC1_CAGTGCGTCTGCGGCA-1	HC1	70111	8246	HC	P1	10K	HC1	0.530596013	0.55	singlet	0.530596013	5.581149891	0	13.75818345	1.464820071	0.808175021	10598	3598	5	3	2	2	Epithelials
HC1_CAGTTAGAGTGATCGG-1	HC1	3645	1563	HC	P1	500	HC1	0	0	singlet	0	6.748971193	0	16.21399177	1.124828532	0.896751886	8265	1726	2	1	0	0	T cells
HC1_CAGTTAGCAAACAGGC-1	HC1	43213	6922	HC	P1	10K	HC1	0.549703213	0.55	singlet	0.549703213	15.11813575	0	18.11029088	1.159373337	0.828419115	10371	3409	5	3	2	2	Epithelials
HC1_CAGTTAGTCCGTGCGA-1	HC1	10326	3069	HC	P1	10K	HC1	0.375492417	0.35	singlet	0.375492417	7.069533217	0	21.6347085	1.074956421	0.868723432	9948	3069	2	1	0	0	T cells
HC1_CAGTTCCTCGGTCATA-1	HC1	1439	722	HC	P1	500	HC1	0.105994373	0.1	singlet	0.105994373	24.46143155	0	4.030576789	1.111883252	0.905155849	7572	1601	7	5	3	3	T cells
HC1_CAGTTCCTCTTACGGA-1	HC1	2569	1085	HC	P1	500	HC1	0.050940295	0.05	singlet	0.050940295	0.116776956	0	33.74854029	1.012066952	0.890216932	7867	1457	5	3	2	2	Epithelials
HC1_CATAAGCAGCAAGTCG-1	HC1	19656	4436	HC	P1	10K	HC1	0.232774025	0.25	singlet	0.232774025	0.442612943	0	30.64713065	0.758038258	0.849422537	10826	3939	5	3	2	2	Epithelials
HC1_CATAAGCAGGCAATGC-1	HC1	993	767	HC	P1	500	HC1	0	0	singlet	0	1.10775428	0	6.545820745	0.906344411	0.962577316	6341	1810	5	3	2	2	Epithelials
HC1_CATAAGCCAACTCATG-1	HC1	14968	4138	HC	P1	10K	HC1	0.617494686	0.5	singlet	0.617494686	11.98556921	0	17.55077499	1.536611438	0.866263141	10590	4087	5	3	2	2	Epithelials
HC1_CATAAGCCAGTGTATC-1	HC1	9667	2883	HC	P1	5K	HC1	0.185951645	0.2	singlet	0.185951645	14.36847005	0	10.57204924	1.189614151	0.868153422	9643	2883	3	6	4	4	Myeloid cells
HC1_CATAAGCTCCCAGCGA-1	HC1	44878	7309	HC	P1	10K	HC1	0.248516652	0.25	singlet	0.248516652	19.62208655	0	13.69713445	0.73755515	0.830573977	10512	3550	5	3	2	2	Epithelials
HC1_CATACAGCAAAGGCTG-1	HC1	4960	1997	HC	P1	500	HC1	0.04987405	0.05	singlet	0.04987405	8.205645161	0	15.2016129	1.491935484	0.893084678	8585	2021	1	0	8	8	T cells
HC1_CATACAGCAATAGTAG-1	HC1	37766	6688	HC	P1	10K	HC1	0.255431651	0.25	singlet	0.255431651	9.794524175	0	24.21490229	1.196843722	0.835746529	10267	3393	5	3	2	2	Epithelials
HC1_CATACAGTCGCGCCAA-1	HC1	18216	4402	HC	P1	10K	HC1	0.457644603	0.35	singlet	0.457644603	7.647123408	0	9.716732543	1.268115942	0.855225964	10957	4076	3	6	4	4	Myeloid cells
HC1_CATACAGTCGTAGTGT-1	HC1	1336	897	HC	P1	500	HC1	0.053001018	0.05	singlet	0.053001018	0.748502994	0	16.84131737	1.19760479	0.944649799	6887	1677	5	3	2	2	Epithelials
HC1_CATACCCCAACATCGT-1	HC1	4018	1670	HC	P1	500	HC1	0.43625281	0.45	singlet	0.43625281	1.070184171	0	27.89945246	0.597312096	0.894202994	8474	1764	5	3	2	2	Epithelials
HC1_CATACCCCAATCTAGC-1	HC1	19696	4256	HC	P1	10K	HC1	0.096933987	0.1	singlet	0.096933987	5.803208773	0	5.153330626	1.091592201	0.845058723	10950	3672	3	6	4	4	Myeloid cells
HC1_CATACCCGTCTCCCTA-1	HC1	2147	1183	HC	P1	500	HC1	0.051599371	0.05	singlet	0.051599371	0.465766185	0	25.75687005	0.605496041	0.92231082	7379	1709	5	3	2	2	Epithelials
HC1_CATACTTAGAGCAACC-1	HC1	5601	2277	HC	P1	5K	HC1	0.26692841	0.25	singlet	0.26692841	33.85109802	0	3.535083021	1.356900553	0.895711087	8380	2316	5	3	2	2	Epithelials
HC1_CATACTTGTGTCCACG-1	HC1	5996	1976	HC	P1	5K	HC1	0.15517207	0.15	singlet	0.15517207	7.138092061	0	20.14676451	1.017344897	0.872394828	8559	1974	2	1	0	0	T cells
HC1_CATCAAGGTTTCACTT-1	HC1	137171	10628	HC	P1	10K	HC1	0.419618057	0.4	singlet	0.419618057	17.58826574	0	11.65406682	1.19267192	0.78377379	10629	3777	5	3	2	2	Epithelials
HC1_CATCAAGTCAGCGCAC-1	HC1	60771	7197	HC	P1	10K	HC1	0.599777478	0.6	singlet	0.599777478	24.98395616	0	10.80449557	1.230850241	0.806311938	10318	3123	5	3	2	2	Epithelials
HC1_CATCAAGTCGGCCAAC-1	HC1	3549	1422	HC	P1	500	HC1	0.060397941	0.05	singlet	0.060397941	6.424344886	0	19.80839673	1.634263173	0.888114213	8251	1612	2	1	0	0	T cells
HC1_CATCAAGTCGGTTCAA-1	HC1	6025	1971	HC	P1	5K	HC1	0.084927674	0.1	singlet	0.084927674	0.348547718	0	29.17842324	1.045643154	0.871620122	8680	1980	5	3	2	2	Epithelials
HC1_CATCCACTCAGTGGGA-1	HC1	4915	1772	HC	P1	500	HC1	0.092111698	0.1	singlet	0.092111698	12.4923703	0	20.89521872	0.976602238	0.879979146	8698	1809	2	1	0	0	T cells
HC1_CATCCCAAGAAGTCAT-1	HC1	7321	2335	HC	P1	5K	HC1	0.406068018	0.4	singlet	0.406068018	10.35377681	0	6.351591313	1.06542822	0.871581193	8816	2335	3	6	4	4	Myeloid cells
HC1_CATCCCAAGTAGTGCG-1	HC1	2669	1267	HC	P1	500	HC1	0.049036256	0.05	singlet	0.049036256	7.830648183	0	14.87448483	1.198950918	0.905563619	7637	1664	1	0	8	8	T cells
HC1_CATCCCACAGGCGAAT-1	HC1	8503	2733	HC	P1	5K	HC1	0	0	singlet	0	8.032459132	0	8.655768552	0.493943314	0.874558215	9060	2732	3	6	4	4	Myeloid cells
HC1_CATCCCACATAGGTTC-1	HC1	3393	1308	HC	P1	500	HC1	0.040799862	0.05	singlet	0.040799862	12.52578839	0	19.24550545	1.296787504	0.882745707	8289	1528	14	15	16	16	B cells
HC1_CATCCCAGTTGTCATG-1	HC1	5426	2303	HC	P1	5K	HC1	0.142435503	0.15	singlet	0.142435503	10.41282713	0	11.99778843	2.193144121	0.900337966	8431	2310	1	0	8	8	T cells
HC1_CATCCCATCCCATAGA-1	HC1	34287	6120	HC	P1	10K	HC1	0.413278126	0.4	singlet	0.413278126	15.2915099	0	12.56744539	0.685390965	0.834981985	10365	3387	5	3	2	2	Epithelials
HC1_CATCCCATCTCGTCAC-1	HC1	44702	7029	HC	P1	10K	HC1	0.296369959	0.3	singlet	0.296369959	24.73938526	0	11.82944835	0.905999732	0.827230769	10332	3373	5	3	2	2	Epithelials
HC1_CATCCGTGTCAACATC-1	HC1	64806	8732	HC	P1	10K	HC1	0.301873977	0.3	singlet	0.301873977	14.46779619	0	15.51553868	1.752924112	0.819083312	10692	4005	5	3	2	2	Epithelials
HC1_CATCGCTCAACGGTAG-1	HC1	53332	7541	HC	P1	10K	HC1	0.427856007	0.4	singlet	0.427856007	20.04987625	0	16.67666692	0.583139578	0.820274781	10384	3533	5	3	2	2	Epithelials
HC1_CATCGCTCACCTTCCA-1	HC1	40885	6828	HC	P1	10K	HC1	0.537344375	0.45	singlet	0.537344375	16.63201663	0	15.11801394	1.03460927	0.83145187	10273	3521	5	3	2	2	Epithelials
HC1_CATCGCTCAGCAATTC-1	HC1	45026	7968	HC	P1	10K	HC1	0.138738954	0.15	singlet	0.138738954	6.613956381	0	18.75360903	0.688491094	0.838375424	10644	4222	5	3	2	2	Epithelials
HC1_CATCGCTCAGTAACGG-1	HC1	20572	4991	HC	P1	10K	HC1	0.239441638	0.25	singlet	0.239441638	18.23838227	0	14.50029166	0.593039082	0.857396357	10940	4272	5	3	2	2	Epithelials
HC1_CATCGCTCATACGCAT-1	HC1	1754	933	HC	P1	500	HC1	0.104856353	0.1	singlet	0.104856353	1.767388826	0	20.80957811	1.02622577	0.91549154	7361	1502	5	3	2	2	Epithelials
HC1_CATCGCTGTAGACGTG-1	HC1	45156	6564	HC	P1	10K	HC1	0.46365352	0.35	singlet	0.46365352	13.34706351	0	22.38905129	0.42297812	0.820064857	10328	3224	5	3	2	2	Epithelials
HC1_CATCGCTGTTTGGAAA-1	HC1	19530	5017	HC	P1	10K	HC1	0.30321226	0.3	singlet	0.30321226	15.04864311	0	18.85304659	0.69124424	0.862433208	10941	4457	5	3	2	2	Epithelials
HC1_CATCGCTTCGCACGAC-1	HC1	126870	10312	HC	P1	10K	HC1	0.450888192	0.45	singlet	0.450888192	15.59470324	0	13.18515015	1.369117995	0.786412038	10475	3733	5	3	2	2	Epithelials
HC1_CATCGCTTCTAAGCGT-1	HC1	4796	1529	HC	P1	500	HC1	0.045255818	0.05	singlet	0.045255818	10.86321935	0	27.64804003	2.481234362	0.865121438	8806	1572	2	1	0	0	T cells
HC1_CATCGGGCATAGAATG-1	HC1	5533	1923	HC	P1	5K	HC1	0	0	singlet	0	7.717332369	0	28.08602928	0.704861739	0.877374777	8656	1937	2	1	0	0	T cells
HC1_CATCGGGCATCCTAAG-1	HC1	3030	1170	HC	P1	500	HC1	0.10517607	0.1	singlet	0.10517607	20.99009901	0	18.18481848	1.551155116	0.881297264	8177	1486	1	0	7	7	T cells
HC1_CATCGGGTCGAATGCT-1	HC1	4798	1717	HC	P1	500	HC1	0.20925394	0.2	singlet	0.20925394	6.127553147	0	26.19841601	1.229679033	0.878760488	8768	1751	2	1	0	0	T cells
HC1_CATCGGGTCGCGCTGA-1	HC1	3316	1150	HC	P1	500	HC1	0	0	singlet	0	12.18335344	0	25.87454765	1.899879373	0.869364658	8370	1429	1	0	7	7	T cells
HC1_CATCGTCAGGGCAGTT-1	HC1	4633	1507	HC	P1	500	HC1	0.253835126	0.25	singlet	0.253835126	23.95855817	0	13.96503346	1.813080078	0.866948344	8717	1559	11	12	12	12	T cells
HC1_CATCGTCCATTGTCGA-1	HC1	8156	2679	HC	P1	5K	HC1	0.300241048	0.3	singlet	0.300241048	8.067680235	0	15.54683668	1.201569397	0.87638826	8952	2679	1	0	8	8	T cells
HC1_CATCGTCTCAAGTGGG-1	HC1	3139	1172	HC	P1	500	HC1	0.048789056	0.05	singlet	0.048789056	10.99076139	0	28.76712329	1.306148455	0.877641053	8266	1467	14	15	16	16	B cells
HC1_CATGAGTGTGACTCTA-1	HC1	86789	8805	HC	P1	10K	HC1	0.398658772	0.4	singlet	0.398658772	19.37111846	0	14.8405904	1.178720806	0.798776464	10285	3279	5	3	2	2	Epithelials
HC1_CATGAGTGTTGGTGTT-1	HC1	4791	1871	HC	P1	500	HC1	0	0	singlet	0	8.641202254	0	22.375287	1.001878522	0.889047528	8776	1912	2	1	0	0	T cells
HC1_CATGAGTTCACGATCA-1	HC1	25981	4969	HC	P1	10K	HC1	0.326373873	0.3	singlet	0.326373873	6.40852931	0	14.46056734	0.615834648	0.837272284	10545	3201	3	16	19	19	Myeloid cells
HC1_CATGCAACATGTTCAG-1	HC1	3395	1250	HC	P1	500	HC1	0.043876211	0.05	singlet	0.043876211	10.39764359	0	29.13107511	0.824742268	0.877102958	8366	1478	2	1	0	0	T cells
HC1_CATGCCTAGCATTTGC-1	HC1	52844	7330	HC	P1	10K	HC1	0.455312086	0.45	singlet	0.455312086	15.52494134	0	18.77601998	0.738021346	0.818358566	10349	3337	5	3	2	2	Epithelials
HC1_CATGCCTCAACCCTCT-1	HC1	2706	1471	HC	P1	500	HC1	0.390146389	0.4	singlet	0.390146389	5.136733186	0	16.7405765	0.849963045	0.922875921	7604	1806	5	3	2	2	Epithelials
HC1_CATGCCTCACAGCTGC-1	HC1	4676	1697	HC	P1	500	HC1	0.042158897	0.05	singlet	0.042158897	7.420872541	0	16.33875107	1.30453379	0.880052394	8580	1737	15	17	20	20	Mast cells
HC1_CATGCCTGTAGGTTTC-1	HC1	27469	6071	HC	P1	10K	HC1	0.424073927	0.4	singlet	0.424073927	21.9338163	0	9.95303797	0.728093487	0.852307766	10638	3948	5	3	2	2	Epithelials
HC1_CATGCCTGTCGAGCAA-1	HC1	3781	1586	HC	P1	500	HC1	0	0	singlet	0	10.49986776	0	11.69002909	2.142290399	0.894537458	8283	1742	1	0	8	8	T cells
HC1_CATGCCTGTCTAGTGT-1	HC1	5862	1975	HC	P1	5K	HC1	0.29050495	0.3	singlet	0.29050495	0.170590242	0	31.93449335	0.255885363	0.874609085	8588	1988	5	3	2	2	Epithelials
HC1_CATGCTCAGGCTAGCA-1	HC1	4229	1498	HC	P1	500	HC1	0.051255403	0.05	singlet	0.051255403	8.701820761	0	29.53416883	1.158666351	0.875704267	8666	1609	14	15	16	16	B cells
HC1_CATGCTCCACTCCTTG-1	HC1	37713	6089	HC	P1	10K	HC1	0.323437157	0.15	singlet	0.323437157	4.937289529	0	8.55142789	1.378834885	0.826953644	10979	3458	3	6	4	4	Myeloid cells
HC1_CATGGATGTGGTAACG-1	HC1	60737	7308	HC	P1	10K	HC1	0.34014091	0.35	singlet	0.34014091	29.23423943	0	12.08982992	0.994451488	0.807742496	10302	3046	5	3	2	2	Epithelials
HC1_CATGGATTCGGTAGAG-1	HC1	21000	4284	HC	P1	10K	HC1	0.189412108	0.2	singlet	0.189412108	11.82380952	0	10.54285714	1.085714286	0.840274224	10771	3405	3	6	4	4	Myeloid cells
HC1_CATGGTACAATGTCAC-1	HC1	25199	6310	HC	P1	10K	HC1	0.252316823	0.25	singlet	0.252316823	5.468470971	0	18.45708163	0.666693123	0.863371603	10710	4485	5	3	2	2	Epithelials
HC1_CATGGTAGTATCGCTA-1	HC1	6113	1828	HC	P1	5K	HC1	0.09155346	0.1	singlet	0.09155346	6.985113692	0	32.56993293	0.867004744	0.861531173	8760	1829	2	1	0	0	T cells
HC1_CATGGTAGTGACCTGC-1	HC1	5831	2148	HC	P1	5K	HC1	0.100713408	0.1	singlet	0.100713408	0.051449151	0	20.6482593	0.857485851	0.884827839	8515	2161	5	3	2	2	Epithelials
HC1_CATTCATCACTGGAAG-1	HC1	4628	1593	HC	P1	500	HC1	0.14851562	0.15	singlet	0.14851562	5.855661193	0	15.98962835	0.324114088	0.873634961	8646	1646	3	6	4	4	Myeloid cells
HC1_CATTCATCAGCTATTG-1	HC1	3060	1298	HC	P1	500	HC1	0.042199043	0.05	singlet	0.042199043	7.287581699	0	22.38562092	1.60130719	0.893150746	8003	1609	14	15	16	16	B cells
HC1_CATTCATGTATGGAGC-1	HC1	12355	3285	HC	P1	10K	HC1	0.297129863	0.3	singlet	0.297129863	10.14164306	0	15.70214488	0.445163901	0.859401397	10467	3285	10	11	17	17	Fibroblasts
HC1_CATTCATGTGTATTGC-1	HC1	42475	7453	HC	P1	10K	HC1	0.249080498	0.25	singlet	0.249080498	11.79281931	0	12.49440848	1.264273102	0.836693932	10771	4202	5	3	2	2	Epithelials
HC1_CATTCATTCGCCTTTG-1	HC1	5353	2148	HC	P1	5K	HC1	0.645556089	0.65	singlet	0.645556089	7.696618718	0	18.8305623	0.653838969	0.893642853	8528	2156	5	3	2	2	Epithelials
HC1_CATTCCGGTCTTTCAT-1	HC1	27564	5556	HC	P1	10K	HC1	0.583093056	0.55	singlet	0.583093056	28.79480482	0	12.38209258	0.711072413	0.843349912	10224	3402	5	3	2	2	Epithelials
HC1_CATTCTAGTGTGCTTA-1	HC1	37675	6580	HC	P1	10K	HC1	0.487221586	0.45	singlet	0.487221586	7.588586596	0	14.05706702	0.881220969	0.8343928	10322	3563	5	3	2	2	Epithelials
HC1_CATTCTAGTTCGGCGT-1	HC1	1574	732	HC	P1	500	HC1	0.359603398	0.4	singlet	0.359603398	17.21728081	0	14.23125794	0.762388818	0.895998387	7588	1533	2	1	0	0	T cells
HC1_CATTCTATCATAGCAC-1	HC1	12021	3307	HC	P1	10K	HC1	0.097506291	0.1	singlet	0.097506291	8.160718742	0	10.9891024	1.538973463	0.86261898	10384	3307	3	6	4	4	Myeloid cells
HC1_CATTCTATCTGATGGT-1	HC1	4597	1806	HC	P1	500	HC1	0.099131401	0.1	singlet	0.099131401	0.174026539	0	29.19295193	0.5003263	0.889212401	8706	1865	5	3	2	2	Epithelials
HC1_CATTGAGCACTGAGGA-1	HC1	4966	1951	HC	P1	500	HC1	0.173669218	0.15	singlet	0.173669218	8.336689489	0	18.68707209	1.409585179	0.890219505	8588	1981	1	0	8	8	T cells
HC1_CATTGCCTCACACCGG-1	HC1	3770	1481	HC	P1	500	HC1	0.051227037	0.05	singlet	0.051227037	10.21220159	0	25.0928382	0.557029178	0.886535917	8424	1627	1	0	7	7	T cells
HC1_CATTGCCTCATCTACT-1	HC1	2864	1285	HC	P1	500	HC1	0.048787126	0.05	singlet	0.048787126	9.776536313	0	16.51536313	1.047486034	0.899313681	7900	1608	1	0	7	7	T cells
HC1_CATTGTTGTTTGTTGG-1	HC1	54581	7481	HC	P1	10K	HC1	0.293214022	0.3	singlet	0.293214022	18.18764772	0.001832139	11.79714553	1.495025742	0.817801504	10639	3588	5	3	2	2	Epithelials
HC1_CATTGTTTCCCTCATG-1	HC1	9776	2886	HC	P1	5K	HC1	0.049489253	0.05	singlet	0.049489253	8.52086743	0	13.72749591	1.340016367	0.867207153	9705	2886	3	6	4	4	Myeloid cells
HC1_CATTTCAAGAAGCGAA-1	HC1	45174	6460	HC	P1	10K	HC1	0.41339066	0.35	singlet	0.41339066	18.51728871	0	18.64125382	1.341479612	0.818544307	10168	2982	5	3	2	2	Epithelials
HC1_CATTTCAAGAAGTATC-1	HC1	6033	2509	HC	P1	5K	HC1	0.052012887	0.05	singlet	0.052012887	5.105254434	0	14.1057517	0.580142549	0.899211928	8481	2510	2	1	0	0	T cells
HC1_CATTTCACATAGCACT-1	HC1	3569	1395	HC	P1	500	HC1	0.146545486	0.15	singlet	0.146545486	12.66461194	0	18.24040347	1.288876436	0.885160593	8324	1594	2	1	0	0	T cells
HC1_CATTTCAGTTGAGAGC-1	HC1	10086	2808	HC	P1	10K	HC1	0.560806731	0.55	singlet	0.560806731	18.43148919	0	21.14812612	1.050961729	0.861298491	9809	2808	5	3	2	2	Epithelials
HC1_CATTTCATCGAGAGAC-1	HC1	27666	4289	HC	P1	10K	HC1	0.141716887	0.15	singlet	0.141716887	6.83510446	0	8.852020531	1.077134389	0.817739734	10799	2537	3	6	4	4	Myeloid cells
HC1_CCAAGCGGTAACAAGT-1	HC1	23886	4638	HC	P1	10K	HC1	0.246623289	0.25	singlet	0.246623289	6.066314996	0	10.64640375	1.121996148	0.837416774	10715	3319	3	6	4	4	Myeloid cells
HC1_CCAAGCGGTGCACGCT-1	HC1	25123	5829	HC	P1	10K	HC1	0.355276093	0.35	singlet	0.355276093	27.79126697	0	8.617601401	0.827926601	0.855802924	10627	3990	5	3	2	2	Epithelials
HC1_CCAAGCGGTGCCTATA-1	HC1	3282	1606	HC	P1	500	HC1	0.256489043	0.25	singlet	0.256489043	11.3345521	0	9.354052407	0.670322974	0.911723321	8034	1832	2	1	0	0	T cells
HC1_CCAAGCGGTTTACCTT-1	HC1	8621	3179	HC	P1	5K	HC1	0.693052536	0.7	singlet	0.693052536	7.458531493	0	4.245447164	1.34555156	0.8899096	9041	3177	2	1	0	0	T cells
HC1_CCAATGAAGAAATCCA-1	HC1	7007	2138	HC	P1	5K	HC1	0.049828623	0.05	singlet	0.049828623	7.592407592	0	15.84130156	2.012273441	0.865941981	8711	2138	15	17	20	20	Mast cells
HC1_CCAATGAAGAAGCTCG-1	HC1	7776	2396	HC	P1	5K	HC1	0	0	singlet	0	5.529835391	0	26.64609053	0.848765432	0.868593814	8944	2395	2	1	0	0	T cells
HC1_CCAATGACAAGCGAGT-1	HC1	5095	2185	HC	P1	5K	HC1	0.143049359	0.15	singlet	0.143049359	12.07065751	0	16.09421001	1.31501472	0.900815094	8621	2206	2	1	0	0	T cells
HC1_CCAATTTGTCGGTACC-1	HC1	7581	2498	HC	P1	5K	HC1	0	0	singlet	0	10.64503364	0	18.1770215	0.857406675	0.875729884	8838	2498	2	1	0	0	T cells
HC1_CCACAAACACGCTGTG-1	HC1	16011	3772	HC	P1	10K	HC1	0.269271781	0.15	singlet	0.269271781	0.093685591	0	25.12022984	0.430953719	0.85066977	10612	3668	5	3	2	2	Epithelials
HC1_CCACAAACAGGGCTTC-1	HC1	36144	6709	HC	P1	10K	HC1	0.235688635	0.25	singlet	0.235688635	5.680057548	0	25.08023462	0.719344843	0.839540893	10490	3707	5	3	2	2	Epithelials
HC1_CCACAAACATTGCAAC-1	HC1	5076	1906	HC	P1	5K	HC1	0.126059192	0.15	singlet	0.126059192	9.062253743	0	12.785658	1.280535855	0.885198695	8516	1922	15	17	20	20	Mast cells
HC1_CCACAAAGTAACAGTA-1	HC1	4848	2106	HC	P1	500	HC1	0.050180133	0.05	singlet	0.050180133	6.641914191	0	9.694719472	2.227722772	0.901750619	8610	2134	1	0	8	8	T cells
HC1_CCACAAAGTCATAAAG-1	HC1	24283	4692	HC	P1	10K	HC1	0.184810199	0.2	singlet	0.184810199	9.661079768	0	7.46201046	0.774204176	0.837196097	10698	3201	3	6	4	4	Myeloid cells
HC1_CCACAAATCCATATGG-1	HC1	6601	2575	HC	P1	5K	HC1	0.049055788	0.05	singlet	0.049055788	10.31661869	0	13.64944705	1.454325102	0.89296485	8613	2572	2	1	0	0	T cells
HC1_CCACAAATCCGTTGAA-1	HC1	2981	1149	HC	P1	500	HC1	0	0	singlet	0	5.098960081	0	27.20563569	2.07983898	0.880829358	8119	1431	2	1	0	0	T cells
HC1_CCACAAATCGAGAAGC-1	HC1	31603	5394	HC	P1	10K	HC1	0.218107003	0.25	singlet	0.218107003	8.869411132	0	18.24826757	1.063190203	0.829363616	10427	3244	2	1	0	0	T cells
HC1_CCACACTCACCGTCGA-1	HC1	4720	2064	HC	P1	500	HC1	0	0	singlet	0	9.724576271	0	10.16949153	1.377118644	0.902221563	8707	2110	2	1	0	0	T cells
HC1_CCACACTCATACATCG-1	HC1	60275	7930	HC	P1	10K	HC1	0.607664972	0.5	singlet	0.607664972	11.75943592	0	11.58191622	1.15470759	0.815724112	10965	3869	5	3	2	2	Epithelials
HC1_CCACACTCATGGAAGC-1	HC1	3516	1334	HC	P1	500	HC1	0	0	singlet	0	14.78953356	0	19.85210466	1.535836177	0.881306476	8369	1572	14	15	16	16	B cells
HC1_CCACACTGTACTGTTG-1	HC1	11036	1677	HC	P1	10K	HC1	0.499301425	0.35	singlet	0.499301425	17.74193548	0	14.79702791	0.543675245	0.79759665	9936	1677	3	6	4	4	Myeloid cells
HC1_CCACCATAGGTAGACC-1	HC1	62270	6998	HC	P1	10K	HC1	0.606850527	0.5	singlet	0.606850527	9.648305765	0	6.523205396	1.042235426	0.801992134	11167	3075	3	6	4	4	Myeloid cells
HC1_CCACCATGTCGAAGCA-1	HC1	2073	1056	HC	P1	500	HC1	0.055297788	0.05	singlet	0.055297788	1.302460203	0	25.13265798	1.49541727	0.91167598	7613	1551	5	3	2	2	Epithelials
HC1_CCACCATGTTGAGTCT-1	HC1	23360	4674	HC	P1	10K	HC1	0.091390602	0.1	singlet	0.091390602	7.07619863	0	7.131849315	1.014554795	0.840039264	10727	3307	3	6	4	4	Myeloid cells
HC1_CCACGAGCATACCATG-1	HC1	11878	3449	HC	P1	10K	HC1	0.20695984	0.15	singlet	0.20695984	4.866139081	0.008418926	11.22242802	1.885839367	0.868200256	10470	3446	15	17	20	20	Mast cells
HC1_CCACGAGTCGCTCATC-1	HC1	15951	3884	HC	P1	10K	HC1	0.193881795	0.2	singlet	0.193881795	6.858504169	0	11.77355652	1.404300671	0.854023399	10664	3761	3	6	4	4	Myeloid cells
HC1_CCACGTTAGAGATTCA-1	HC1	2931	1249	HC	P1	500	HC1	0	0	singlet	0	7.574206755	0	23.60968953	1.057659502	0.89314921	7989	1548	1	0	7	7	T cells
HC1_CCACGTTAGAGTTGAT-1	HC1	3283	1425	HC	P1	500	HC1	0	0	singlet	0	11.23971977	0	16.20469083	1.005178191	0.896920337	8103	1672	1	0	8	8	T cells
HC1_CCACGTTAGTTATGGA-1	HC1	3454	1271	HC	P1	500	HC1	0.057048712	0.05	singlet	0.057048712	12.27562247	0	23.24840764	2.518818761	0.877293038	8383	1496	1	0	7	7	T cells
HC1_CCACTTGCACAGAGAC-1	HC1	57667	7250	HC	P1	10K	HC1	0.63861979	0.65	singlet	0.63861979	9.894740493	0	10.61959179	0.872249293	0.81083741	10713	3381	5	3	2	2	Epithelials
HC1_CCACTTGCAGTAGAGC-1	HC1	29780	5210	HC	P1	10K	HC1	0.518334866	0.45	singlet	0.518334866	17.60241773	0	10.69173942	0.762256548	0.830777891	10375	3002	5	3	2	2	Epithelials
HC1_CCACTTGGTCGAGATG-1	HC1	33392	6026	HC	P1	10K	HC1	0.677049786	0.6	singlet	0.677049786	8.849425012	0	18.78593675	0.919381888	0.83561625	10198	3300	5	3	2	2	Epithelials
HC1_CCATAAGCAGATCATC-1	HC1	22613	4548	HC	P1	10K	HC1	0.278521706	0.3	singlet	0.278521706	7.159598461	0	4.793702737	0.676601955	0.840036649	10791	3367	3	6	4	4	Myeloid cells
HC1_CCATAAGGTGTGAGCA-1	HC1	3361	1335	HC	P1	500	HC1	0	0	singlet	0	6.218387385	0	26.45046117	1.517405534	0.886292123	8215	1566	2	1	0	0	T cells
HC1_CCATCACAGATGGCGT-1	HC1	2293	968	HC	P1	500	HC1	0.054780371	0.05	singlet	0.054780371	12.03663323	0	21.89271696	0.61055386	0.888546529	7880	1485	1	0	7	7	T cells
HC1_CCATCACAGTGCCGAA-1	HC1	3381	1483	HC	P1	500	HC1	0	0	singlet	0	5.442176871	0	13.28009465	3.13516711	0.898583327	8068	1693	7	5	3	3	T cells
HC1_CCATCACCACAGTGAG-1	HC1	3355	1523	HC	P1	500	HC1	0.053594318	0.05	singlet	0.053594318	8.494783905	0	12.63785395	1.520119225	0.902716241	8121	1730	2	1	0	0	T cells
HC1_CCCAACTAGGCTTCCG-1	HC1	4699	1631	HC	P1	500	HC1	0.119837629	0.1	singlet	0.119837629	11.55565014	0	23.38795488	1.042775059	0.874849999	8750	1685	2	1	0	0	T cells
HC1_CCCAACTCAGCAGTTT-1	HC1	19044	4175	HC	P1	10K	HC1	0.543427638	0.55	singlet	0.543427638	34.58832178	0	5.508296576	1.165721487	0.845995576	10747	3731	5	3	2	2	Epithelials
HC1_CCCAACTCAGTATACC-1	HC1	23725	4946	HC	P1	10K	HC1	0.299353614	0.3	singlet	0.299353614	6.524762908	0	22.69336143	0.91886196	0.84436114	10627	3607	2	1	0	0	T cells
HC1_CCCAACTCATGATCTG-1	HC1	4978	1997	HC	P1	500	HC1	0.100118384	0.1	singlet	0.100118384	8.698272399	0	18.8429088	1.406187224	0.892704642	8637	2027	1	0	7	7	T cells
HC1_CCCAACTGTCCGGTCA-1	HC1	7466	2644	HC	P1	5K	HC1	0.596018209	0.6	singlet	0.596018209	30.49825877	0	12.69756228	0.817037235	0.883600234	8812	2644	5	3	2	2	Epithelials
HC1_CCCAACTTCTAGGCAT-1	HC1	8426	2599	HC	P1	5K	HC1	0.046697449	0.05	singlet	0.046697449	9.090909091	0	6.028957987	0.664609542	0.869876609	9035	2599	3	6	4	4	Myeloid cells
HC1_CCCATTGCAGGTTCGC-1	HC1	6410	2408	HC	P1	5K	HC1	0	0	singlet	0	8.658346334	0	11.74726989	0.795631825	0.888306434	8616	2409	2	1	0	0	T cells
HC1_CCCATTGCATCACGGC-1	HC1	22598	5190	HC	P1	10K	HC1	0.234948901	0.25	singlet	0.234948901	18.16974954	0	17.58562705	0.986812992	0.85326312	10674	3904	5	3	2	2	Epithelials
HC1_CCCATTGGTTACGTAC-1	HC1	10593	2770	HC	P1	10K	HC1	0.483791573	0.5	singlet	0.483791573	3.219106957	0	5.192107996	0.708014727	0.855270445	10052	2768	3	16	19	19	Myeloid cells
HC1_CCCATTGTCCATACAG-1	HC1	6615	2337	HC	P1	5K	HC1	0	0	singlet	0	0.241874528	0	25.53287982	0.786092215	0.881725532	8720	2344	5	3	2	2	Epithelials
HC1_CCCGAAGAGGTATCTC-1	HC1	3687	1301	HC	P1	500	HC1	0.094675707	0.1	singlet	0.094675707	9.73691348	0	11.09302956	0.216978573	0.873160275	8233	1465	3	6	4	4	Myeloid cells
HC1_CCCGAAGCAATGTCTG-1	HC1	4742	1667	HC	P1	500	HC1	0.356097781	0.35	singlet	0.356097781	4.618304513	0	30.91522564	1.117671868	0.87648784	8681	1719	1	0	7	7	T cells
HC1_CCCGGAACAGAGTGTG-1	HC1	2740	1222	HC	P1	500	HC1	0.066712259	0.05	singlet	0.066712259	11.02189781	0	20	1.386861314	0.897991623	7904	1571	1	0	7	7	T cells
HC1_CCCGGAAGTGTCCCTT-1	HC1	2028	953	HC	P1	500	HC1	0	0	singlet	0	0.197238659	0	30.0295858	0.73964497	0.900826032	7648	1459	5	3	2	2	Epithelials
HC1_CCCTAACAGACTCAAA-1	HC1	2352	943	HC	P1	500	HC1	0.396647199	0.4	singlet	0.396647199	29.54931973	0	11.52210884	0.552721088	0.882268129	7932	1520	2	1	0	0	T cells
HC1_CCCTAACGTACGATTC-1	HC1	4648	1908	HC	P1	500	HC1	0.143216096	0.15	singlet	0.143216096	9.294320138	0	14.37177281	1.678141136	0.894556943	8646	1954	2	1	0	0	T cells
HC1_CCCTAACTCAAGTCGT-1	HC1	4407	1563	HC	P1	500	HC1	0	0	singlet	0	9.008395734	0	22.41887906	2.722940776	0.876463666	8676	1620	2	1	0	0	T cells
HC1_CCCTAACTCGTTCCCA-1	HC1	32418	6559	HC	P1	10K	HC1	0.508049934	0.5	singlet	0.508049934	27.49398482	0	9.593435746	0.46579061	0.846157953	10419	3716	5	3	2	2	Epithelials
HC1_CCCTCAACACAATGCT-1	HC1	29127	5541	HC	P1	10K	HC1	0.445076516	0.45	singlet	0.445076516	6.732584887	0	15.2504549	1.235966629	0.838561859	10585	3492	3	16	19	19	Myeloid cells
HC1_CCCTCTCAGCGTTACT-1	HC1	12790	3102	HC	P1	10K	HC1	0.425201549	0.4	singlet	0.425201549	22.00938233	0	19.16340891	1.821735731	0.850195241	10374	3096	5	3	2	2	Epithelials
HC1_CCCTGATCAATCGCGC-1	HC1	13944	4773	HC	P1	10K	HC1	0.400299354	0.4	singlet	0.400299354	12.95180723	0	12.72231784	0.753012048	0.887656269	10893	4757	5	3	2	2	Epithelials
HC1_CCCTGATGTGATACCT-1	HC1	12102	3065	HC	P1	10K	HC1	0.042980183	0.05	singlet	0.042980183	7.684680218	0	12.79127417	1.13204429	0.85391929	10343	3064	3	6	4	4	Myeloid cells
HC1_CCCTTAGTCGCCGAGT-1	HC1	5632	2254	HC	P1	5K	HC1	0	0	singlet	0	9.037642045	0	16.70809659	0.905539773	0.893963075	8482	2267	2	1	0	0	T cells
HC1_CCGAACGAGGCTTTCA-1	HC1	7143	2166	HC	P1	5K	HC1	0.043831507	0.05	singlet	0.043831507	12.90774185	0	29.65140697	0.36399272	0.86553237	8818	2166	14	15	16	16	B cells
HC1_CCGAACGCACCCAACG-1	HC1	3761	1651	HC	P1	500	HC1	0.048398901	0.05	singlet	0.048398901	8.614730125	0	13.85269875	1.488965701	0.899992748	8264	1785	1	0	8	8	T cells
HC1_CCGAACGCAGAGAAAG-1	HC1	90153	8555	HC	P1	10K	HC1	0.561426777	0.4	singlet	0.561426777	19.20180138	0	14.43656894	0.831919071	0.793589453	10586	3420	5	3	2	2	Epithelials
HC1_CCGAACGCAGGTATGG-1	HC1	3536	1509	HC	P1	500	HC1	0.047895898	0.05	singlet	0.047895898	12.35859729	0	16.28959276	0.339366516	0.895780826	8262	1704	2	1	0	0	T cells
HC1_CCGAACGGTGGTTTAC-1	HC1	3927	1715	HC	P1	500	HC1	0	0	singlet	0	8.250572956	0	16.37382226	0.331041508	0.899891297	8426	1823	7	5	3	3	T cells
HC1_CCGAACGGTGTTAGCT-1	HC1	22529	5510	HC	P1	10K	HC1	0.487263063	0.5	singlet	0.487263063	15.10053709	0	14.49243198	0.865551068	0.85949309	10849	4285	5	3	2	2	Epithelials
HC1_CCGAACGTCCAGGACC-1	HC1	12526	2707	HC	P1	10K	HC1	0.361546727	0.25	singlet	0.361546727	10.0910107	0	9.643940604	0.423119911	0.837639188	10353	2706	3	6	4	4	Myeloid cells
HC1_CCGAACGTCCCTGGTT-1	HC1	16343	3316	HC	P1	10K	HC1	0.047476847	0.05	singlet	0.047476847	7.073364743	0	8.517408065	0.422199107	0.835589198	10724	3136	3	6	4	4	Myeloid cells
HC1_CCGATCTAGCACACCC-1	HC1	82578	8910	HC	P1	10K	HC1	0.62037282	0.45	singlet	0.62037282	13.75547967	0.001210976	17.74806849	0.956671268	0.803332656	10638	3655	5	3	2	2	Epithelials
HC1_CCGATCTAGTGCGTCC-1	HC1	2170	1153	HC	P1	500	HC1	0	0	singlet	0	5.898617512	0	11.65898618	1.382488479	0.917688074	7379	1650	1	0	8	8	T cells
HC1_CCGATGGCAAATCGTC-1	HC1	22775	5241	HC	P1	10K	HC1	0.233424556	0.25	singlet	0.233424556	9.558726674	0	20.88693743	1.251372119	0.853574224	10605	3960	5	3	2	2	Epithelials
HC1_CCGATGGCAAGGGTCA-1	HC1	4946	1614	HC	P1	500	HC1	0.190269653	0.1	singlet	0.190269653	10.37201779	0	18.68176304	1.031136272	0.868349451	8672	1647	3	6	4	4	Myeloid cells
HC1_CCGCAAGAGCATCTTG-1	HC1	15165	3665	HC	P1	10K	HC1	0.444359256	0.45	singlet	0.444359256	19.53841081	0	5.941312232	0.422024398	0.852477474	10655	3560	9	10	11	11	Epithelials
HC1_CCGCAAGGTCGAACGA-1	HC1	1133	795	HC	P1	500	HC1	0	0	singlet	0	0.882612533	0	14.29832304	1.05913504	0.949623052	6739	1684	5	3	2	2	Epithelials
HC1_CCGGACATCAACGAGG-1	HC1	29944	5504	HC	P1	10K	HC1	0.600033012	0.6	singlet	0.600033012	32.52404488	0	9.9552498	1.262356399	0.835661199	10169	3185	5	3	2	2	Epithelials
HC1_CCGGACATCCATCCGT-1	HC1	42369	6649	HC	P1	10K	HC1	0.483079538	0.45	singlet	0.483079538	31.27286459	0	11.15910217	1.052656423	0.826176032	10266	3341	5	3	2	2	Epithelials
HC1_CCGGGTAAGATTTGCC-1	HC1	35545	4998	HC	P1	10K	HC1	0.3261552	0.3	singlet	0.3261552	19.31917288	0	4.203122802	0.858067239	0.812783184	10960	2550	3	6	4	4	Myeloid cells
HC1_CCGGGTAAGGTCTGGA-1	HC1	2288	943	HC	P1	500	HC1	0.194459755	0.2	singlet	0.194459755	16.25874126	0	22.50874126	0.961538462	0.885414685	7908	1465	2	1	0	0	T cells
HC1_CCGGGTAGTATTAAGG-1	HC1	3144	1104	HC	P1	500	HC1	0.04571846	0.05	singlet	0.04571846	9.796437659	0	31.61577608	0.890585242	0.870045537	8299	1391	2	1	0	0	T cells
HC1_CCGGTAGCAAGAGGCT-1	HC1	4472	1581	HC	P1	500	HC1	0.094097054	0.1	singlet	0.094097054	15.16100179	0	22.11538462	1.229874776	0.876299218	8737	1648	1	0	7	7	T cells
HC1_CCGGTAGCAGTTTCGA-1	HC1	13114	4004	HC	P1	10K	HC1	0.342737504	0.35	singlet	0.342737504	7.167912155	0	16.78359006	0.861674546	0.874872694	10626	4003	13	14	22	22	Endothelials
HC1_CCGGTGAAGCCTGTCG-1	HC1	34326	6275	HC	P1	10K	HC1	0.578867694	0.5	singlet	0.578867694	9.602050923	0	17.46489541	0.658393055	0.837285983	10256	3539	5	3	2	2	Epithelials
HC1_CCGGTGACATGACGGA-1	HC1	7295	2112	HC	P1	5K	HC1	0.660718525	0.7	singlet	0.660718525	7.183002056	0	31.89856066	1.028101439	0.860645131	8902	2112	5	3	2	2	Epithelials
HC1_CCGTAGGCAGCTTTGA-1	HC1	33320	5356	HC	P1	10K	HC1	0.285296348	0.3	singlet	0.285296348	12.34393758	0	24.83493397	1.089435774	0.824471323	10235	2931	5	3	2	2	Epithelials
HC1_CCGTAGGGTCTCTCCA-1	HC1	27204	5230	HC	P1	10K	HC1	0.646210199	0.65	singlet	0.646210199	6.385090428	0	13.64137627	1.635788855	0.838514007	10473	3362	3	6	4	4	Myeloid cells
HC1_CCGTAGGTCATAGGCT-1	HC1	3487	1244	HC	P1	500	HC1	0.050523108	0.05	singlet	0.050523108	15.17063378	0	25.7527961	1.175795813	0.873637928	8440	1493	14	15	16	16	B cells
HC1_CCGTGAGAGACCATTC-1	HC1	4928	1781	HC	P1	500	HC1	0	0	singlet	0	7.325487013	0	17.99918831	1.481331169	0.880301599	8700	1802	3	6	4	4	Myeloid cells
HC1_CCGTGAGCACATACTG-1	HC1	34734	5418	HC	P1	10K	HC1	0.43316808	0.4	singlet	0.43316808	14.11297288	0	20.60517073	1.89439742	0.822294787	10024	2754	5	3	2	2	Epithelials
HC1_CCGTGAGGTACAGAGC-1	HC1	2632	1433	HC	P1	500	HC1	0.048937225	0.05	singlet	0.048937225	9.840425532	0	13.25987842	0.227963526	0.922801864	7540	1821	1	0	8	8	T cells
HC1_CCGTGAGGTAGACGGT-1	HC1	12381	3498	HC	P1	10K	HC1	0.248151438	0.25	singlet	0.248151438	6.275745093	0	21.59760924	0.775381633	0.865876208	10419	3497	3	16	19	19	Myeloid cells
HC1_CCGTGAGGTCTTGAGT-1	HC1	6186	1620	HC	P1	5K	HC1	0.182049529	0.2	singlet	0.182049529	7.0966699	0	6.256062076	0.695118008	0.84652282	8583	1623	3	6	4	4	Myeloid cells
HC1_CCGTTCACACATACTG-1	HC1	7678	2409	HC	P1	5K	HC1	0.48978162	0.5	singlet	0.48978162	1.094034905	0	20.74759052	0.703308153	0.870430075	8916	2409	5	3	2	2	Epithelials
HC1_CCGTTCACAGCTACCG-1	HC1	1366	785	HC	P1	500	HC1	0.331394417	0.35	singlet	0.331394417	15.88579795	0	8.638360176	3.074670571	0.923270666	7231	1657	7	5	3	3	T cells
HC1_CCGTTCATCCACACAA-1	HC1	61534	8058	HC	P1	10K	HC1	0.465733465	0.45	singlet	0.465733465	6.095816947	0	18.96837521	1.061201937	0.815646971	10642	3794	5	3	2	2	Epithelials
HC1_CCTAACCCACCAGTAT-1	HC1	13238	3963	HC	P1	10K	HC1	0.599421938	0.6	singlet	0.599421938	14.72276779	0	13.11376341	0.868711286	0.8729207	10582	3956	5	3	2	2	Epithelials
HC1_CCTAACCGTAACTGCT-1	HC1	32326	6091	HC	P1	10K	HC1	0.498888187	0.5	singlet	0.498888187	31.48858504	0	11.44280146	0.51351853	0.839260447	10322	3336	5	3	2	2	Epithelials
HC1_CCTAACCGTGTGATGG-1	HC1	28363	5608	HC	P1	10K	HC1	0.51925602	0.45	singlet	0.51925602	20.09660473	0	15.22758523	0.81444135	0.841908075	10381	3477	5	3	2	2	Epithelials
HC1_CCTAACCGTTCGAAGG-1	HC1	34854	6294	HC	P1	10K	HC1	0.245090888	0.25	singlet	0.245090888	8.750789006	0	17.17449934	1.973948471	0.836353028	10301	3499	5	3	2	2	Epithelials
HC1_CCTAACCTCACCGACG-1	HC1	46050	7492	HC	P1	10K	HC1	0.701850168	0.7	singlet	0.701850168	13.49402823	0	9.079261672	0.64495114	0.830882901	10892	3959	5	3	2	2	Epithelials
HC1_CCTAAGACACAACGCC-1	HC1	37383	6935	HC	P1	10K	HC1	0.226875025	0.25	singlet	0.226875025	19.84056924	0	13.00056175	1.078030121	0.840000039	10360	3721	5	3	2	2	Epithelials
HC1_CCTAAGAGTCACAATC-1	HC1	6161	2349	HC	P1	5K	HC1	0.14369797	0.15	singlet	0.14369797	6.57360818	0	14.461938	0.876481091	0.889496904	8560	2349	2	1	0	0	T cells
HC1_CCTAAGATCATAGAGA-1	HC1	3367	1167	HC	P1	500	HC1	0.101607076	0.1	singlet	0.101607076	13.66201366	0	28.95752896	1.603801604	0.869537697	8437	1417	14	15	16	16	B cells
HC1_CCTACGTCATCGGCCA-1	HC1	14739	3450	HC	P1	10K	HC1	0.049407943	0.05	singlet	0.049407943	6.872922179	0	7.965262229	1.214465025	0.848709665	10553	3401	3	6	4	4	Myeloid cells
HC1_CCTATCGAGGATTCCT-1	HC1	18385	3795	HC	P1	10K	HC1	0.191514466	0.2	singlet	0.191514466	0.315474572	0	25.82540114	1.25645907	0.839311127	10721	3488	5	3	2	2	Epithelials
HC1_CCTATCGGTCCCAAAT-1	HC1	12621	3471	HC	P1	10K	HC1	0.31568424	0.3	singlet	0.31568424	8.200618018	0	5.213533001	0.562554473	0.863295212	10535	3469	3	6	4	4	Myeloid cells
HC1_CCTATCGTCATAGGCT-1	HC1	5357	2079	HC	P1	5K	HC1	0	0	singlet	0	7.597535934	0	20.98189285	0.560014934	0.889762458	8560	2095	2	1	0	0	T cells
HC1_CCTCAACCAACTTCTT-1	HC1	6193	2467	HC	P1	5K	HC1	0.301996918	0.3	singlet	0.301996918	7.831422574	0	12.91781043	0.355239787	0.894582711	8446	2468	12	13	13	13	Fibroblasts
HC1_CCTCAACGTACATACC-1	HC1	8985	3402	HC	P1	5K	HC1	0.388127352	0.4	singlet	0.388127352	28.32498609	0	2.971619366	0.712298275	0.893314318	9206	3401	5	3	2	2	Epithelials
HC1_CCTCAACTCAGCGCGT-1	HC1	2664	1090	HC	P1	500	HC1	0.094059376	0.1	singlet	0.094059376	8.558558559	0	29.99249249	0.375375375	0.886701549	8011	1484	2	1	0	0	T cells
HC1_CCTCAACTCGCGTGCA-1	HC1	42842	7146	HC	P1	10K	HC1	0.40277614	0.4	singlet	0.40277614	21.80103637	0	12.81686196	0.93132907	0.832075	10508	3685	5	3	2	2	Epithelials
HC1_CCTCACAAGCCTGGAA-1	HC1	25037	6395	HC	P1	10K	HC1	0.542393582	0.5	singlet	0.542393582	15.61289292	0	11.61481008	1.062427607	0.865242548	10882	4612	5	3	2	2	Epithelials
HC1_CCTCACACAAGAATGT-1	HC1	4063	1595	HC	P1	500	HC1	0.464732768	0.45	singlet	0.464732768	15.85035688	0	12.3061777	2.215111986	0.887474821	8509	1718	15	17	20	20	Mast cells
HC1_CCTCACAGTAGTTACC-1	HC1	5197	2116	HC	P1	5K	HC1	0.044057954	0.05	singlet	0.044057954	7.254185107	0	16.2016548	0.673465461	0.894977658	8519	2135	2	1	0	0	T cells
HC1_CCTCACAGTTGTGGCC-1	HC1	4320	1481	HC	P1	500	HC1	0.197431587	0.2	singlet	0.197431587	1.550925926	0	32.68518519	0.578703704	0.872113666	8665	1552	5	3	2	2	Epithelials
HC1_CCTCCAACAACAAAGT-1	HC1	1507	782	HC	P1	500	HC1	0	0	singlet	0	0.663570007	0	30.1924353	0.928998009	0.910353573	7387	1488	5	3	2	2	Epithelials
HC1_CCTCCTCGTGTAAACA-1	HC1	2709	1142	HC	P1	500	HC1	0.288099382	0.3	singlet	0.288099382	20.56109265	0	21.00406054	0.479881875	0.890718388	8009	1542	2	1	0	0	T cells
HC1_CCTCCTCTCACTGAAC-1	HC1	28015	5374	HC	P1	10K	HC1	0.395394044	0.4	singlet	0.395394044	9.716223452	0	17.01231483	0.860253436	0.838760967	10566	3473	3	16	19	19	Myeloid cells
HC1_CCTCTAGAGGTCCTGC-1	HC1	3717	1718	HC	P1	500	HC1	0	0	singlet	0	10.43852569	0	12.56389561	1.15684692	0.906120077	8252	1879	1	0	8	8	T cells
HC1_CCTCTAGCAGTAGAGC-1	HC1	4504	1356	HC	P1	500	HC1	0.322676688	0.3	singlet	0.322676688	0.222024867	0	24.55595027	0.59946714	0.857308155	8598	1417	5	3	2	2	Epithelials
HC1_CCTCTAGGTTCGAAGG-1	HC1	2312	992	HC	P1	500	HC1	0.131543951	0.15	singlet	0.131543951	9.602076125	0	8.477508651	0.951557093	0.890761746	7533	1513	3	6	4	4	Myeloid cells
HC1_CCTCTAGTCGCTTGCT-1	HC1	3566	1450	HC	P1	500	HC1	0.633557588	0.65	singlet	0.633557588	25.01402131	0	12.47896803	0.70106562	0.88997934	8475	1639	2	1	0	0	T cells
HC1_CCTCTCCGTCTCCTGT-1	HC1	9725	2689	HC	P1	5K	HC1	0.14201094	0.15	singlet	0.14201094	10.17994859	0	9.63496144	0.53470437	0.860001439	9685	2689	3	6	4	4	Myeloid cells
HC1_CCTCTCCGTTGCTAGT-1	HC1	45822	6608	HC	P1	10K	HC1	0.67368994	0.65	singlet	0.67368994	21.91305486	0	14.15259046	1.477456244	0.819568623	10188	3134	5	3	2	2	Epithelials
HC1_CCTCTCCTCGTAGCCG-1	HC1	11872	3601	HC	P1	10K	HC1	0.30464236	0.3	singlet	0.30464236	11.43867925	0	25.79177898	0.27796496	0.872843851	10380	3596	5	3	2	2	Epithelials
HC1_CCTGCATTCCATTTGT-1	HC1	33639	5803	HC	P1	10K	HC1	0.590639324	0.6	singlet	0.590639324	32.25422872	0	11.73043194	0.532120455	0.831407784	10085	2993	5	3	2	2	Epithelials
HC1_CCTGTTGAGGTCACTT-1	HC1	29475	5967	HC	P1	10K	HC1	0.497121456	0.45	singlet	0.497121456	8.997455471	0	22.50381679	0.631043257	0.844791376	10289	3567	5	3	2	2	Epithelials
HC1_CCTGTTGCAAGCGAAC-1	HC1	45362	6432	HC	P1	10K	HC1	0.634332744	0.5	singlet	0.634332744	15.38071514	0	16.62184207	1.28742119	0.817822153	10409	3221	5	3	2	2	Epithelials
HC1_CCTGTTGCAGGACTAG-1	HC1	4261	1657	HC	P1	500	HC1	0.047244471	0.05	singlet	0.047244471	12.48533208	0	20.95752171	0.821403426	0.886985061	8641	1733	11	12	12	12	T cells
HC1_CCTGTTGGTGTTGACT-1	HC1	25786	5396	HC	P1	10K	HC1	0.397642953	0.4	singlet	0.397642953	22.81082758	0	16.16380982	0.709687427	0.846009316	10295	3521	5	3	2	2	Epithelials
HC1_CCTGTTGTCTTGCAAG-1	HC1	9671	3071	HC	P1	5K	HC1	0.150435613	0.15	singlet	0.150435613	22.44855754	0	10.42291387	0.372246924	0.874998082	9646	3071	13	14	15	15	Endothelials
HC1_CCTTCAGAGCAACTCT-1	HC1	4948	2021	HC	P1	500	HC1	0.701676071	0.7	singlet	0.701676071	11.17623282	0	8.670169766	0.788197251	0.894743327	8638	2045	3	6	4	4	Myeloid cells
HC1_CCTTCAGCAACCACAT-1	HC1	20085	5230	HC	P1	10K	HC1	0.422886277	0.4	singlet	0.422886277	16.76375405	0	14.49838188	1.259646502	0.864190669	11061	4572	5	3	2	2	Epithelials
HC1_CCTTCAGGTGAATTAG-1	HC1	7676	2107	HC	P1	5K	HC1	0.086209386	0.1	singlet	0.086209386	9.275664409	0	12.70192809	0.547159979	0.855482387	8914	2107	3	6	4	4	Myeloid cells
HC1_CCTTGTGCACGCTTAA-1	HC1	7390	3043	HC	P1	5K	HC1	0.258455328	0.25	singlet	0.258455328	6.901217862	0	9.607577808	1.799729364	0.900393409	8669	3043	1	0	8	8	T cells
HC1_CCTTGTGGTAACTTCG-1	HC1	46587	7598	HC	P1	10K	HC1	0.499416739	0.5	singlet	0.499416739	10.6424539	0	14.15416318	0.822117758	0.831293746	10492	3876	5	3	2	2	Epithelials
HC1_CCTTGTGGTTAGTCGT-1	HC1	2565	1178	HC	P1	500	HC1	0.094199028	0.1	singlet	0.094199028	0.272904483	0	24.67836257	0.428849903	0.900870221	7749	1530	5	3	2	2	Epithelials
HC1_CCTTGTGTCAAGTAAG-1	HC1	2545	1100	HC	P1	500	HC1	0.067432604	0.05	singlet	0.067432604	9.31237721	0	21.88605108	2.868369352	0.893033324	7888	1539	7	5	3	3	T cells
HC1_CCTTGTGTCGATACTG-1	HC1	4437	1699	HC	P1	500	HC1	0	0	singlet	0	6.175343701	0	21.95176921	1.036736534	0.885690752	8629	1778	2	1	0	0	T cells
HC1_CCTTTGGAGGGTGAAA-1	HC1	3995	1432	HC	P1	500	HC1	0.052302269	0.05	singlet	0.052302269	7.384230288	0	30.91364205	0.600750939	0.876281636	8576	1555	14	15	16	16	B cells
HC1_CCTTTGGCAACGACAG-1	HC1	6507	2380	HC	P1	5K	HC1	0.294929639	0.3	singlet	0.294929639	34.07100046	0	5.517135393	0.522514215	0.885454962	8714	2386	5	3	2	2	Epithelials
HC1_CGAAGGAAGACATCCT-1	HC1	12453	2551	HC	P1	10K	HC1	0.199785378	0.2	singlet	0.199785378	6.713241789	0	21.06319762	1.09210632	0.831863868	10291	2550	3	16	19	19	Myeloid cells
HC1_CGAAGGATCACCCTTG-1	HC1	39619	6986	HC	P1	10K	HC1	0.41294813	0.4	singlet	0.41294813	14.1851132	0	11.53991772	1.140866756	0.836082918	10622	3737	5	3	2	2	Epithelials
HC1_CGAAGGATCGTTCCTG-1	HC1	84370	9241	HC	P1	10K	HC1	0.387061072	0.4	singlet	0.387061072	18.01232666	0	16.06969302	0.974279957	0.80502793	10458	3633	5	3	2	2	Epithelials
HC1_CGAAGTTCATAACGGG-1	HC1	4302	1534	HC	P1	500	HC1	0.111423909	0.1	singlet	0.111423909	9.112040911	0	19.78149698	0.953045095	0.87675133	8591	1633	15	17	20	20	Mast cells
HC1_CGAATTGAGATAACAC-1	HC1	3461	1467	HC	P1	500	HC1	0.050908319	0.05	singlet	0.050908319	7.454492921	0	16.41144178	2.571511124	0.894673565	8187	1675	1	0	7	7	T cells
HC1_CGAATTGCAGGACAGT-1	HC1	19976	4291	HC	P1	10K	HC1	0.358345983	0.35	singlet	0.358345983	20.53464157	0	15.86904285	1.261513817	0.844681156	10693	3642	5	3	2	2	Epithelials
HC1_CGAATTGTCGGCTGAC-1	HC1	27553	5165	HC	P1	10K	HC1	0.504979634	0.5	singlet	0.504979634	33.96363372	0	14.41585308	0.620622074	0.836245291	10141	3051	5	3	2	2	Epithelials
HC1_CGAATTGTCTTCGTAT-1	HC1	33891	6774	HC	P1	10K	HC1	0.496400761	0.5	singlet	0.496400761	10.78162344	0	11.45436842	0.433743472	0.845645438	10490	3906	5	3	2	2	Epithelials
HC1_CGACAGCAGACCTGGA-1	HC1	39381	6349	HC	P1	10K	HC1	0.573895932	0.55	singlet	0.573895932	32.65026282	0	10.64472715	0.690688403	0.827522969	10219	3200	5	3	2	2	Epithelials
HC1_CGACAGCAGTCTTGGT-1	HC1	4443	1344	HC	P1	500	HC1	0.442652625	0.45	singlet	0.442652625	28.87688499	0	18.34346163	0.990321855	0.857641687	8795	1418	2	1	0	0	T cells
HC1_CGACAGCCACATCATG-1	HC1	12721	2758	HC	P1	10K	HC1	0.046715422	0.05	singlet	0.046715422	0.078610172	0	37.92940807	1.249901737	0.838244962	10252	2753	5	3	2	2	Epithelials
HC1_CGACAGCGTATGTCCA-1	HC1	43519	7575	HC	P1	10K	HC1	0.243078283	0.25	singlet	0.243078283	9.503894851	0	15.95854684	0.88696891	0.836311957	10548	4056	5	3	2	2	Epithelials
HC1_CGACAGCGTCACAGTT-1	HC1	4329	1688	HC	P1	500	HC1	0.046816127	0.05	singlet	0.046816127	7.553707554	0	19.12681913	0.97020097	0.887521576	8570	1758	2	1	0	0	T cells
HC1_CGAGAAGAGGACGCAT-1	HC1	2565	1054	HC	P1	500	HC1	0	0	singlet	0	11.11111111	0	27.01754386	0.545808967	0.886700833	7991	1499	1	0	7	7	T cells
HC1_CGAGAAGGTGTACATC-1	HC1	18870	3865	HC	P1	10K	HC1	0.346053468	0.35	singlet	0.346053468	9.798622152	0	23.21144674	0.699523052	0.838947816	10735	3426	3	6	4	4	Myeloid cells
HC1_CGAGAAGGTTATCTTC-1	HC1	25874	5437	HC	P1	10K	HC1	0.311387562	0.3	singlet	0.311387562	16.3987014	0	19.27803973	1.383628353	0.846470613	10299	3551	5	3	2	2	Epithelials
HC1_CGAGAAGTCGGAGCAA-1	HC1	91847	9422	HC	P1	10K	HC1	0.461212205	0.4	singlet	0.461212205	10.69604886	0	17.66089257	0.800243884	0.800743718	10791	3955	5	3	2	2	Epithelials
HC1_CGAGGAAAGTCTTGGT-1	HC1	2024	975	HC	P1	500	HC1	0.045549327	0.05	singlet	0.045549327	1.037549407	0	24.16007905	1.432806324	0.904057563	7621	1478	5	3	2	2	Epithelials
HC1_CGAGGAACACAACGTT-1	HC1	4539	1515	HC	P1	500	HC1	0.097106012	0.1	singlet	0.097106012	6.87376074	0	13.30689579	1.255783212	0.86968752	8408	1589	1	0	7	7	T cells
HC1_CGAGGAAGTCTAGGCC-1	HC1	6084	2096	HC	P1	5K	HC1	0	0	singlet	0	10.50295858	0	11.19329389	1.199868508	0.877702223	8624	2096	3	6	4	4	Myeloid cells
HC1_CGAGGAAGTCTGTGGC-1	HC1	52380	7987	HC	P1	10K	HC1	0.248861613	0.25	singlet	0.248861613	6.798396334	0	11.62848415	1.155021	0.826922406	11207	4350	5	3	2	2	Epithelials
HC1_CGAGGCTAGTGTTGAA-1	HC1	5033	1816	HC	P1	5K	HC1	0	0	singlet	0	9.636399762	0	19.27279952	1.688853566	0.880407406	8653	1840	2	1	0	0	T cells
HC1_CGAGGCTGTGACAGCA-1	HC1	24426	5006	HC	P1	10K	HC1	0.627610564	0.65	singlet	0.627610564	29.80430689	0	8.175714403	1.031687546	0.843121087	10324	3372	5	3	2	2	Epithelials
HC1_CGAGTGCAGACTTCAC-1	HC1	3769	1637	HC	P1	500	HC1	0	0	singlet	0	5.916688777	0	16.10506766	1.43274078	0.898726355	8311	1771	2	1	0	0	T cells
HC1_CGAGTGCAGCGTATGG-1	HC1	14076	3771	HC	P1	10K	HC1	0.215755199	0.2	singlet	0.215755199	9.562375675	0	11.67945439	1.157999432	0.862112671	10560	3754	1	0	8	8	T cells
HC1_CGAGTGCAGGTCGAGT-1	HC1	51396	7191	HC	P1	10K	HC1	0.310315972	0.3	singlet	0.310315972	20.27784263	0	11.15456456	1.398941552	0.818689695	10515	3430	5	3	2	2	Epithelials
HC1_CGAGTGCCAGTTGCGC-1	HC1	3083	1240	HC	P1	500	HC1	0	0	singlet	0	7.784625365	0	16.67207266	3.600389231	0.886628019	8031	1525	1	0	7	7	T cells
HC1_CGAGTGCGTCTCGACG-1	HC1	37818	6224	HC	P1	10K	HC1	0.443549495	0.35	singlet	0.443549495	18.11042361	0	15.59574806	1.652652176	0.828815951	10332	3451	5	3	2	2	Epithelials
HC1_CGAGTGCTCTCCGAAA-1	HC1	1303	774	HC	P1	500	HC1	0.202617812	0.2	singlet	0.202617812	12.04911742	0	6.600153492	0.844205679	0.927381223	7139	1621	2	1	0	0	T cells
HC1_CGAGTTATCATCTGTT-1	HC1	3255	1311	HC	P1	500	HC1	0	0	singlet	0	9.155145929	0	23.07219662	1.167434716	0.887560835	8192	1600	14	15	16	16	B cells
HC1_CGATCGGCAGCAGTTT-1	HC1	32561	6059	HC	P1	10K	HC1	0.623985998	0.5	singlet	0.623985998	19.33294432	0	14.17646878	0.795430116	0.838168469	10283	3448	5	3	2	2	Epithelials
HC1_CGATCGGGTACGTACT-1	HC1	43376	5950	HC	P1	10K	HC1	0.519331612	0.5	singlet	0.519331612	26.18498709	0	16.07571007	0.51872003	0.813955981	10061	2742	5	3	2	2	Epithelials
HC1_CGATGCGAGGATGGCT-1	HC1	24654	6031	HC	P1	10K	HC1	0.551384501	0.55	singlet	0.551384501	11.4545307	0	7.868905654	1.001865823	0.860766452	10792	4321	5	3	2	2	Epithelials
HC1_CGATGCGAGGCATTTC-1	HC1	17276	3950	HC	P1	10K	HC1	0.199237436	0.2	singlet	0.199237436	6.778189396	0	9.029868025	2.292197268	0.848765855	10857	3739	3	6	4	4	Myeloid cells
HC1_CGATGCGCAGCTATAC-1	HC1	3174	1076	HC	P1	500	HC1	0.127248683	0.15	singlet	0.127248683	10.01890359	0	9.105229994	0.283553875	0.865834555	8048	1353	3	6	4	4	Myeloid cells
HC1_CGATGCGGTGCAATGG-1	HC1	15145	2883	HC	P1	10K	HC1	0.138633831	0.15	singlet	0.138633831	9.026081215	0	14.95543084	0.310333443	0.827660711	10483	2799	3	6	4	4	Myeloid cells
HC1_CGATGCGTCCCTTCCC-1	HC1	1718	962	HC	P1	500	HC1	0	0	singlet	0	0.523864959	0	24.79627474	0.582072177	0.922149526	7374	1569	5	3	2	2	Epithelials
HC1_CGATGGCTCGCGCCAA-1	HC1	2861	1181	HC	P1	500	HC1	0.430826349	0.45	singlet	0.430826349	30.82838168	0	4.369101713	0.209716882	0.888828012	8065	1588	3	6	4	4	Myeloid cells
HC1_CGCAGGTAGGCTGGAT-1	HC1	34530	5556	HC	P1	10K	HC1	0.321034113	0.3	singlet	0.321034113	21.9374457	0	17.20822473	0.993339125	0.825165277	10027	2757	5	3	2	2	Epithelials
HC1_CGCAGGTCAAGTCATC-1	HC1	20741	4604	HC	P1	10K	HC1	0.579319082	0.55	singlet	0.579319082	30.73622294	0	8.663998843	0.790704402	0.848570728	10754	3740	5	3	2	2	Epithelials
HC1_CGCAGGTCAAGTGCAG-1	HC1	51262	7565	HC	P1	10K	HC1	0.18980035	0.2	singlet	0.18980035	10.88135461	0	14.93113807	1.560610199	0.823562062	10688	3825	5	3	2	2	Epithelials
HC1_CGCAGGTGTTACCGTA-1	HC1	2572	1173	HC	P1	500	HC1	0.193266975	0.2	singlet	0.193266975	12.86936236	0	9.525660964	2.449455677	0.900015877	7778	1589	3	6	4	4	Myeloid cells
HC1_CGCAGGTTCAGGTAAA-1	HC1	15863	3781	HC	P1	10K	HC1	0.149616764	0.15	singlet	0.149616764	9.991804829	0	6.474185211	0.794301204	0.851732972	10697	3652	3	6	4	4	Myeloid cells
HC1_CGCAGGTTCCTGGGTG-1	HC1	34529	5705	HC	P1	10K	HC1	0.30287556	0.3	singlet	0.30287556	13.34240783	0	20.07298213	1.387239712	0.827700166	10129	3012	5	3	2	2	Epithelials
HC1_CGCATAAAGAGCTGCA-1	HC1	4459	1709	HC	P1	500	HC1	0.04821856	0.05	singlet	0.04821856	7.490468715	0	22.1125813	1.323166629	0.885867825	8680	1762	2	1	0	0	T cells
HC1_CGCATAACACTAACCA-1	HC1	3757	1696	HC	P1	500	HC1	0.109371945	0.1	singlet	0.109371945	9.369177535	0	13.28187384	1.277615118	0.90337603	8317	1840	2	1	0	0	T cells
HC1_CGCATAACATAATCGC-1	HC1	12287	3490	HC	P1	10K	HC1	0.418694477	0.4	singlet	0.418694477	9.383901685	0	9.961748189	1.530072434	0.866333863	10461	3490	3	6	4	4	Myeloid cells
HC1_CGCATAAGTGGGATTG-1	HC1	7894	2360	HC	P1	5K	HC1	0.310867022	0.3	singlet	0.310867022	5.611857107	0	29.38940968	1.089435014	0.865449027	8963	2357	2	1	0	0	T cells
HC1_CGCATAAGTTAGAGTA-1	HC1	12558	3442	HC	P1	10K	HC1	0.401568901	0.4	singlet	0.401568901	19.26262144	0	20.10670489	0.756489887	0.862863987	10386	3442	5	3	2	2	Epithelials
HC1_CGCATAATCTGTCTCG-1	HC1	23838	5311	HC	P1	10K	HC1	0.469618556	0.4	singlet	0.469618556	11.46908298	0	14.53142042	0.411108314	0.851027343	10828	3852	5	3	2	2	Epithelials
HC1_CGCATGGAGGGTCACA-1	HC1	34869	5867	HC	P1	10K	HC1	0.520938789	0.55	singlet	0.520938789	19.53597752	0	12.61005478	0.903381227	0.829601824	10089	2893	5	3	2	2	Epithelials
HC1_CGCATGGCAGGTCAGA-1	HC1	2524	988	HC	P1	500	HC1	0.135008155	0.15	singlet	0.135008155	8.122028526	0	10.340729	0.435816165	0.880269927	7712	1431	3	6	4	4	Myeloid cells
HC1_CGCCAGACAATTTCGG-1	HC1	1507	957	HC	P1	500	HC1	0.094243751	0.1	singlet	0.094243751	1.260783013	0	14.13404114	1.526211015	0.937950193	7077	1620	5	3	2	2	Epithelials
HC1_CGCCAGATCGCCTATC-1	HC1	34795	6348	HC	P1	10K	HC1	0.346665071	0.35	singlet	0.346665071	16.50524501	0	12.61962926	0.741485846	0.837305476	10439	3519	5	3	2	2	Epithelials
HC1_CGCCATTAGTGTCATC-1	HC1	4818	1730	HC	P1	500	HC1	0.047825053	0.05	singlet	0.047825053	0.332088003	0	26.65006227	1.224574512	0.879218903	8736	1761	5	3	2	2	Epithelials
HC1_CGCCATTAGTTCGGTT-1	HC1	17731	3786	HC	P1	10K	HC1	0.297658071	0.3	singlet	0.297658071	8.375162145	0	5.803395184	0.795217416	0.842175871	10896	3477	3	6	4	4	Myeloid cells
HC1_CGCCATTCATACCACA-1	HC1	30838	6001	HC	P1	10K	HC1	0.350067211	0.35	singlet	0.350067211	20.05642389	0	19.02198586	1.040923536	0.841646485	10287	3478	5	3	2	2	Epithelials
HC1_CGCCATTGTGATATAG-1	HC1	5996	2277	HC	P1	5K	HC1	0.052654431	0.05	singlet	0.052654431	7.00466978	0	18.44563042	0.750500334	0.888694019	8516	2279	2	1	0	0	T cells
HC1_CGCGTGATCACGATCA-1	HC1	72293	9121	HC	P1	10K	HC1	0.70630566	0.7	singlet	0.70630566	10.75484487	0	18.0778222	0.807823717	0.814975101	10637	4074	5	3	2	2	Epithelials
HC1_CGCGTGATCCTTCGAC-1	HC1	29006	5489	HC	P1	10K	HC1	0.435232472	0.45	singlet	0.435232472	21.43004896	0	19.70282011	1.006688271	0.837983959	10215	3267	5	3	2	2	Epithelials
HC1_CGGAATTAGTCATGGG-1	HC1	45790	6927	HC	P1	10K	HC1	0.336720973	0.35	singlet	0.336720973	23.47892553	0	15.84625464	1.316881415	0.824015057	10044	3115	5	3	2	2	Epithelials
HC1_CGGAATTCACACGGAA-1	HC1	31811	6039	HC	P1	10K	HC1	0.400782077	0.4	singlet	0.400782077	16.51629939	0	19.21347961	1.103391908	0.839733504	10167	3345	5	3	2	2	Epithelials
HC1_CGGAATTCACATGGTT-1	HC1	3648	1337	HC	P1	500	HC1	0	0	singlet	0	16.72149123	0	16.94078947	1.233552632	0.877620238	8437	1536	1	0	7	7	T cells
HC1_CGGAATTGTCTACATG-1	HC1	21259	4588	HC	P1	10K	HC1	0.557537705	0.55	singlet	0.557537705	27.85173338	0	11.83498753	0.630321276	0.846120663	10767	3585	5	3	2	2	Epithelials
HC1_CGGAATTTCCTCTCGA-1	HC1	2631	1254	HC	P1	500	HC1	0.48547134	0.5	singlet	0.48547134	23.67920943	0	6.651463322	0.456100342	0.905902941	7814	1729	1	1	0	0	T cells
HC1_CGGACACAGCATTTGC-1	HC1	3004	1164	HC	P1	500	HC1	0.096958356	0.1	singlet	0.096958356	6.324900133	0	22.3701731	0.399467377	0.881603659	8047	1463	3	16	19	19	Myeloid cells
HC1_CGGACACAGGGATCTG-1	HC1	31650	6432	HC	P1	10K	HC1	0.183499756	0.2	singlet	0.183499756	18.19273302	0	13.37440758	0.72985782	0.846228842	10470	3838	5	3	2	2	Epithelials
HC1_CGGACACAGTCACACT-1	HC1	29255	5376	HC	P1	10K	HC1	0.379437015	0.4	singlet	0.379437015	8.42932832	0	17.10476842	1.336523671	0.835264694	10567	3333	3	16	19	19	Myeloid cells
HC1_CGGACACCACGGTAGA-1	HC1	34019	6466	HC	P1	10K	HC1	0.444466481	0.45	singlet	0.444466481	9.309503513	0	17.25506335	1.416855287	0.840880373	10325	3616	5	3	2	2	Epithelials
HC1_CGGAGAACATATGCGT-1	HC1	25425	4777	HC	P1	10K	HC1	0.047611904	0.05	singlet	0.047611904	7.280235988	0	5.105211406	0.766961652	0.835173052	10702	3170	3	6	4	4	Myeloid cells
HC1_CGGAGAAGTAACATAG-1	HC1	49837	7403	HC	P1	10K	HC1	0.575743102	0.55	singlet	0.575743102	20.84595782	0	15.33599534	1.567108775	0.823707292	10210	3449	5	3	2	2	Epithelials
HC1_CGGCAGTAGAACAAGG-1	HC1	8331	2558	HC	P1	5K	HC1	0.253575945	0.25	singlet	0.253575945	11.35517945	0	16.80470532	0.672188213	0.869207802	9037	2557	3	6	4	4	Myeloid cells
HC1_CGGCAGTAGTGAGTTA-1	HC1	12442	3502	HC	P1	10K	HC1	0.620045109	0.6	singlet	0.620045109	7.635428388	0	36.67416814	0.377752773	0.865546076	10434	3501	5	3	2	2	Epithelials
HC1_CGGCAGTAGTTCCGTA-1	HC1	30803	5695	HC	P1	10K	HC1	0.443848562	0.45	singlet	0.443848562	19.68314775	0	20.53696069	0.749926955	0.836675037	10138	3164	5	3	2	2	Epithelials
HC1_CGGCAGTTCCTACTGC-1	HC1	25078	5635	HC	P1	10K	HC1	0.535632425	0.55	singlet	0.535632425	17.38575644	0.003987559	18.03971609	1.024802616	0.85261291	10424	3837	5	3	2	2	Epithelials
HC1_CGGGACTAGAACAGGA-1	HC1	4090	1549	HC	P1	500	HC1	0.192658772	0.2	singlet	0.192658772	0.415647922	0	25.03667482	2.347188264	0.883249116	8526	1633	5	3	2	2	Epithelials
HC1_CGGGACTCACTACAGT-1	HC1	6970	2228	HC	P1	5K	HC1	0.096501425	0.1	singlet	0.096501425	6.743185079	0	16.65710187	1.707317073	0.871119544	8655	2227	15	17	20	20	Mast cells
HC1_CGGGACTTCTTCCCAG-1	HC1	84796	9235	HC	P1	10K	HC1	0.622027443	0.55	singlet	0.622027443	14.41695363	0	16.94891268	1.497712156	0.804613408	10407	3617	5	3	2	2	Epithelials
HC1_CGGGCATAGCCGCACT-1	HC1	3327	1532	HC	P1	500	HC1	0.186502302	0.2	singlet	0.186502302	0.631199279	0	22.00180343	0.961827472	0.904375643	8053	1723	5	3	2	2	Epithelials
HC1_CGGGCATCAACCAGAG-1	HC1	1745	963	HC	P1	500	HC1	0.580541704	0.6	singlet	0.580541704	7.736389685	0	6.074498567	3.381088825	0.920362296	7179	1608	3	6	4	4	Myeloid cells
HC1_CGGGCATGTGCGGATA-1	HC1	13234	3570	HC	P1	10K	HC1	0.510142366	0.5	singlet	0.510142366	14.22094605	0	21.021611	0.680066495	0.86194431	10483	3566	5	3	2	2	Epithelials
HC1_CGGGCATTCACGAACT-1	HC1	71306	8665	HC	P1	10K	HC1	0.382446292	0.25	singlet	0.382446292	7.090567414	0	13.66364682	1.120522817	0.811388063	10907	4217	5	3	2	2	Epithelials
HC1_CGGGCATTCATCGGGC-1	HC1	25826	5394	HC	P1	10K	HC1	0.706449756	0.6	singlet	0.706449756	32.40920003	0	9.242623713	0.348486022	0.845843745	10405	3354	5	3	2	2	Epithelials
HC1_CGGGCATTCTGCAGCG-1	HC1	4929	1893	HC	P1	500	HC1	0.100132434	0.1	singlet	0.100132434	11.72651653	0	12.33515926	1.704199635	0.887453196	8707	1913	1	0	8	8	T cells
HC1_CGGGTCAGTCTAATCG-1	HC1	11503	2340	HC	P1	10K	HC1	0.40692099	0.35	singlet	0.40692099	0.304268452	0	16.03060071	0.425975832	0.829690364	10149	2340	5	3	2	2	Epithelials
HC1_CGGGTCATCAGCGTCG-1	HC1	18953	3882	HC	P1	10K	HC1	0.548173561	0.5	singlet	0.548173561	24.90370918	0	18.8518968	1.086899172	0.839019571	10592	3412	5	3	2	2	Epithelials
HC1_CGGGTCATCTACTATC-1	HC1	5033	1466	HC	P1	5K	HC1	0.043748897	0.05	singlet	0.043748897	6.815020862	0	36.28054838	1.192131929	0.855289572	8785	1492	2	1	0	0	T cells
HC1_CGGGTGTAGGCGCTTC-1	HC1	14836	3682	HC	P1	10K	HC1	0.354241878	0.35	singlet	0.354241878	13.83796171	0	3.99029388	0.289835535	0.854906001	10657	3611	3	6	4	4	Myeloid cells
HC1_CGGGTGTGTCCACTTC-1	HC1	25301	5477	HC	P1	10K	HC1	0.418895429	0.4	singlet	0.418895429	18.70677048	0	12.98762895	1.213390775	0.849063329	10470	3655	5	3	2	2	Epithelials
HC1_CGGGTGTTCACCTTGC-1	HC1	5730	2153	HC	P1	5K	HC1	0.380063018	0.4	singlet	0.380063018	8.411867365	0	3.961605585	0.57591623	0.886883155	8364	2167	3	6	4	4	Myeloid cells
HC1_CGGGTGTTCGCGATCG-1	HC1	2801	1144	HC	P1	500	HC1	0.091860032	0.1	singlet	0.091860032	12.42413424	0	22.92038558	0.856836844	0.88719125	8003	1531	1	0	7	7	T cells
HC1_CGGTCAGCAAAGTGTA-1	HC1	5247	1438	HC	P1	5K	HC1	0.046799143	0.05	singlet	0.046799143	8.061749571	0	41.83342863	0.51457976	0.84888021	8780	1459	2	1	0	0	T cells
HC1_CGGTCAGGTAACCCGC-1	HC1	3195	897	HC	P1	500	HC1	0.466788299	0.45	singlet	0.466788299	13.64632238	0	7.511737089	0.312989045	0.842578683	8014	1219	3	6	4	4	Myeloid cells
HC1_CGTAAGTAGAGTTGAT-1	HC1	3797	1403	HC	P1	500	HC1	0.076359035	0.05	singlet	0.076359035	18.48828022	0	18.40927048	0.34237556	0.879203771	8497	1555	11	12	12	12	T cells
HC1_CGTAAGTAGCACCGAA-1	HC1	12468	2880	HC	P1	10K	HC1	0.613012607	0.55	singlet	0.613012607	11.67789541	0	27.79916586	0.665704203	0.844620146	10287	2878	5	3	2	2	Epithelials
HC1_CGTAAGTCACTCAAGT-1	HC1	17079	4137	HC	P1	10K	HC1	0.158556638	0.15	singlet	0.158556638	7.787341179	0	9.081327947	1.176883892	0.854510955	10878	3947	3	6	4	4	Myeloid cells
HC1_CGTAAGTGTCTCGGGT-1	HC1	43258	6851	HC	P1	10K	HC1	0.545902224	0.4	singlet	0.545902224	9.619030006	0	17.06736326	1.689860835	0.827372519	10483	3653	5	3	2	2	Epithelials
HC1_CGTAAGTTCCAAAGGG-1	HC1	35490	6264	HC	P1	10K	HC1	0.504726784	0.5	singlet	0.504726784	14.2209073	0	13.1783601	0.602986757	0.834453472	10388	3508	5	3	2	2	Epithelials
HC1_CGTAAGTTCGCTTGAA-1	HC1	70969	8583	HC	P1	10K	HC1	0.488343612	0.5	singlet	0.488343612	15.00937029	0.001409066	20.30745819	0.907438459	0.810880935	10494	3501	5	3	2	2	Epithelials
HC1_CGTAATGAGCGCGTTC-1	HC1	14662	4037	HC	P1	10K	HC1	0.595241202	0.6	singlet	0.595241202	32.71722821	0.006820352	7.98663211	0.852543991	0.865552451	10631	3975	5	3	2	2	Epithelials
HC1_CGTAATGAGGAAGAAC-1	HC1	4157	1271	HC	P1	500	HC1	0.046085468	0.05	singlet	0.046085468	5.0757758	0	39.13880202	0.841953332	0.857787854	8701	1380	2	1	0	0	T cells
HC1_CGTAATGAGGTCGCCT-1	HC1	42791	6917	HC	P1	10K	HC1	0.621207096	0.55	singlet	0.621207096	24.15461195	0	13.46778528	0.913743544	0.829113705	10381	3370	5	3	2	2	Epithelials
HC1_CGTAATGCACTCACTC-1	HC1	47061	6547	HC	P1	10K	HC1	0.355637712	0.35	singlet	0.355637712	14.57257602	0	23.12743036	0.771339326	0.816674314	10282	3069	5	3	2	2	Epithelials
HC1_CGTAATGCATACCATG-1	HC1	44524	7429	HC	P1	10K	HC1	0.26133783	0.25	singlet	0.26133783	8.570658521	0.00224598	15.6634624	1.060102417	0.832709893	10641	3914	5	3	2	2	Epithelials
HC1_CGTAATGCATGGGATG-1	HC1	21507	4803	HC	P1	10K	HC1	0.552265951	0.55	singlet	0.552265951	24.96861487	0	15.83670433	1.120565397	0.849727582	10681	3767	5	3	2	2	Epithelials
HC1_CGTAATGGTCAATGGG-1	HC1	34519	6112	HC	P1	10K	HC1	0.572044386	0.5	singlet	0.572044386	13.14928011	0	19.48202439	1.077667372	0.834317934	10184	3319	5	3	2	2	Epithelials
HC1_CGTAATGGTTACCGTA-1	HC1	1682	815	HC	P1	500	HC1	0.051413779	0.05	singlet	0.051413779	5.94530321	0	34.78002378	0.475624257	0.902453392	7654	1480	5	3	2	2	Epithelials
HC1_CGTAATGTCCTACGAA-1	HC1	5058	2032	HC	P1	5K	HC1	0.097586643	0.1	singlet	0.097586643	6.741795176	0	14.76868327	1.858442072	0.89307306	8583	2052	2	1	0	0	T cells
HC1_CGTAGTAAGGACCCAA-1	HC1	3343	1133	HC	P1	500	HC1	0.149497205	0.15	singlet	0.149497205	8.016751421	0	8.495363446	0.717918038	0.866660533	8133	1391	3	6	4	4	Myeloid cells
HC1_CGTAGTAGTGGATTTC-1	HC1	2338	1179	HC	P1	500	HC1	0.096266399	0.1	singlet	0.096266399	14.67065868	0	9.153122327	2.566295979	0.911741043	7619	1698	2	1	0	0	T cells
HC1_CGTAGTATCAACCTTT-1	HC1	2918	1451	HC	P1	500	HC1	0.559042283	0.55	singlet	0.559042283	17.44345442	0	7.436600411	0.411240576	0.912435669	7811	1790	1	0	7	7	T cells
HC1_CGTCAAACACGATTCA-1	HC1	3384	1178	HC	P1	500	HC1	0.238952197	0.25	singlet	0.238952197	9.958628842	0	9.219858156	0.265957447	0.870153249	8076	1408	3	6	4	4	Myeloid cells
HC1_CGTCAAACAGGATCTT-1	HC1	3655	1522	HC	P1	500	HC1	0	0	singlet	0	6.785225718	0	24.56908345	1.012311902	0.893212249	8371	1699	2	1	0	0	T cells
HC1_CGTCAAAGTCCTCATC-1	HC1	2048	947	HC	P1	500	HC1	0.4401829	0.45	singlet	0.4401829	10.00976563	0	24.07226563	0.9765625	0.898838238	7784	1510	2	1	0	0	T cells
HC1_CGTCAAATCAGCCCAG-1	HC1	6467	2162	HC	P1	5K	HC1	0.044107271	0.05	singlet	0.044107271	7.020256688	0	13.88588217	2.133910623	0.875128765	8589	2159	15	17	20	20	Mast cells
HC1_CGTCCATAGCTGAGTG-1	HC1	21215	4940	HC	P1	10K	HC1	0.406068642	0.35	singlet	0.406068642	6.556681593	0	24.58637756	1.329248173	0.853716592	10735	3970	5	3	2	2	Epithelials
HC1_CGTCCATAGGTCTTTG-1	HC1	2761	1088	HC	P1	500	HC1	0.045445484	0.05	singlet	0.045445484	10.5758783	0	26.8743209	0.615718942	0.882467391	8058	1470	2	1	0	0	T cells
HC1_CGTCCATGTTGCTCGG-1	HC1	2540	1096	HC	P1	500	HC1	0.053686385	0.05	singlet	0.053686385	10.31496063	0	16.1023622	2.874015748	0.892792661	7827	1524	1	0	7	7	T cells
HC1_CGTCCATGTTGTAAAG-1	HC1	75033	8181	HC	P1	10K	HC1	0.601418269	0.4	singlet	0.601418269	20.82017246	0	14.25506111	0.992896459	0.802585414	10392	3254	5	3	2	2	Epithelials
HC1_CGTGAATTCATTGGTG-1	HC1	25138	5569	HC	P1	10K	HC1	0.620910195	0.6	singlet	0.620910195	19.63561142	0	9.889410454	0.879147108	0.851249021	10687	3839	5	3	2	2	Epithelials
HC1_CGTGATAAGAAGCTGC-1	HC1	13039	2981	HC	P1	10K	HC1	0.059847592	0.05	singlet	0.059847592	8.497584171	0	13.65135363	1.679576655	0.844266278	10393	2980	3	6	4	4	Myeloid cells
HC1_CGTGATAAGGGCATGT-1	HC1	2199	1021	HC	P1	500	HC1	0.048529753	0.05	singlet	0.048529753	10.18644839	0	15.82537517	1.773533424	0.900306094	7657	1547	2	1	0	0	T cells
HC1_CGTGATAAGTGTAGAT-1	HC1	4761	1902	HC	P1	500	HC1	0.051327459	0.05	singlet	0.051327459	9.598823777	0	14.93383743	2.20541903	0.891647534	8706	1939	11	12	12	12	T cells
HC1_CGTGATAAGTTGCTCA-1	HC1	1274	723	HC	P1	500	HC1	0	0	singlet	0	1.569858713	0	23.7833595	1.098901099	0.920767244	7155	1538	5	3	2	2	Epithelials
HC1_CGTGATAGTCGTACAT-1	HC1	21949	5106	HC	P1	10K	HC1	0.423277524	0.45	singlet	0.423277524	21.29026379	0	11.90487038	0.596838125	0.854118078	10813	4072	5	3	2	2	Epithelials
HC1_CGTGATAGTTCCGTTC-1	HC1	6566	2131	HC	P1	5K	HC1	0.190190177	0.2	singlet	0.190190177	9.518732866	0	13.12823637	1.005178191	0.87197304	8698	2131	3	6	4	4	Myeloid cells
HC1_CGTGATATCACTGGTA-1	HC1	2903	1193	HC	P1	500	HC1	0	0	singlet	0	11.53978643	0	26.93765071	1.240096452	0.888471368	8073	1522	11	12	12	12	T cells
HC1_CGTGCTTAGCTGGAGT-1	HC1	17902	4276	HC	P1	10K	HC1	0.317285497	0.3	singlet	0.317285497	7.64160429	0	14.90894872	0.949614568	0.85377892	10864	3996	3	6	4	4	Myeloid cells
HC1_CGTGTCTGTTGGGTTT-1	HC1	5331	2009	HC	P1	5K	HC1	0.141370161	0.15	singlet	0.141370161	9.622960045	0	13.65597449	2.194710186	0.88627569	8471	2016	15	17	20	20	Mast cells
HC1_CGTTAGAAGACATACA-1	HC1	7223	2215	HC	P1	5K	HC1	0.098245874	0.1	singlet	0.098245874	0.470718538	0	34.90239513	0.664543818	0.866965159	8865	2217	5	3	2	2	Epithelials
HC1_CGTTAGACAGAGAATT-1	HC1	8224	2653	HC	P1	5K	HC1	0.048105463	0.05	singlet	0.048105463	8.232003891	0	15.43044747	1.070038911	0.874499254	8993	2653	3	6	4	4	Myeloid cells
HC1_CGTTAGAGTATCCTCC-1	HC1	30657	5874	HC	P1	10K	HC1	0.251796071	0.25	singlet	0.251796071	16.3942982	0	16.90967805	0.848093421	0.840055507	10335	3495	5	3	2	2	Epithelials
HC1_CGTTAGATCACCCTCA-1	HC1	41703	6957	HC	P1	10K	HC1	0.423880212	0.45	singlet	0.423880212	10.56518716	0	9.092871016	0.784116251	0.831662958	10944	3818	5	3	2	2	Epithelials
HC1_CGTTCTGAGGCCTTCG-1	HC1	4812	1615	HC	P1	500	HC1	0.140400327	0.15	singlet	0.140400327	0.06234414	0	36.30507066	1.246882793	0.871235425	8786	1662	5	3	2	2	Epithelials
HC1_CGTTCTGCAGCTCTGG-1	HC1	3971	1667	HC	P1	500	HC1	0.255042605	0.25	singlet	0.255042605	11.43288844	0	20.14605893	1.158398388	0.895255689	8458	1789	2	1	0	0	T cells
HC1_CGTTCTGCAGGGACTA-1	HC1	2437	1058	HC	P1	500	HC1	0.086324733	0.1	singlet	0.086324733	11.77677472	0	24.33319655	0.410340583	0.893006992	7908	1528	1	0	7	7	T cells
HC1_CGTTCTGCAGGGTCTC-1	HC1	57537	7342	HC	P1	10K	HC1	0.66497509	0.6	singlet	0.66497509	14.78179259	0	10.18127466	0.787319464	0.812154885	10847	3532	5	3	2	2	Epithelials
HC1_CGTTCTGGTTGTAGCT-1	HC1	39916	6698	HC	P1	10K	HC1	0.585929097	0.6	singlet	0.585929097	23.77743261	0	11.31876942	1.017135986	0.831519865	10306	3421	5	3	2	2	Epithelials
HC1_CGTTCTGTCGAAGGAC-1	HC1	4054	1381	HC	P1	500	HC1	0.098531055	0.1	singlet	0.098531055	12.50616675	0	29.87173162	1.134681796	0.870369973	8673	1514	14	15	16	16	B cells
HC1_CGTTCTGTCGGTTGTA-1	HC1	66965	8417	HC	P1	10K	HC1	0.25310164	0.25	singlet	0.25310164	16.12484134	0	18.32599119	1.342492347	0.813361181	10650	3669	5	3	2	2	Epithelials
HC1_CGTTGGGAGAGGCCAT-1	HC1	2533	1061	HC	P1	500	HC1	0.283576616	0.25	singlet	0.283576616	0.473746546	0	13.73864982	0.394788788	0.888965831	7583	1429	5	3	2	2	Epithelials
HC1_CTAACCCAGTCCTGTA-1	HC1	2812	1305	HC	P1	500	HC1	0.434100457	0.45	singlet	0.434100457	6.009957326	0	14.54480797	1.600284495	0.903333336	7767	1619	15	17	20	20	Mast cells
HC1_CTAACCCGTCTCGGGT-1	HC1	2558	1203	HC	P1	500	HC1	0.155055718	0.15	singlet	0.155055718	12.31430805	0	10.32056294	2.189210321	0.903860189	7746	1645	7	5	3	3	T cells
HC1_CTAACTTAGGTTCATC-1	HC1	38700	7055	HC	P1	10K	HC1	0.351237386	0.35	singlet	0.351237386	17.48320413	0	13.75193798	0.76744186	0.838870855	10507	3780	5	3	2	2	Epithelials
HC1_CTAACTTTCGAAGTGG-1	HC1	60116	7912	HC	P1	10K	HC1	0.266333883	0.25	singlet	0.266333883	19.40914232	0	13.14458713	1.515403553	0.815713407	10510	3622	5	3	2	2	Epithelials
HC1_CTAAGTGAGCAGCACA-1	HC1	13779	2989	HC	P1	10K	HC1	0.151164074	0.15	singlet	0.151164074	14.60193047	0	8.14282604	0.682197547	0.839657676	10522	2975	3	6	4	4	Myeloid cells
HC1_CTAAGTGCACTACACA-1	HC1	73424	8102	HC	P1	10K	HC1	0.284983282	0.25	singlet	0.284983282	24.86789061	0	13.84833297	0.806275877	0.803272161	10279	3126	5	3	2	2	Epithelials
HC1_CTAAGTGCAGTAGGAC-1	HC1	31004	6084	HC	P1	10K	HC1	0.415248629	0.35	singlet	0.415248629	30.83795639	0	12.93704038	0.880531544	0.842537799	10247	3458	5	3	2	2	Epithelials
HC1_CTACAGACACCCAACG-1	HC1	7291	2555	HC	P1	5K	HC1	0.043485848	0.05	singlet	0.043485848	12.43999451	0	20.75161158	0.507474969	0.882106836	8785	2554	2	1	0	0	T cells
HC1_CTACAGACATCGTCCT-1	HC1	13154	2971	HC	P1	10K	HC1	0.198355702	0.2	singlet	0.198355702	0.083624753	0	32.39318838	0.433328265	0.843130344	10350	2964	5	3	2	2	Epithelials
HC1_CTACAGAGTCCGATCG-1	HC1	2435	1216	HC	P1	500	HC1	0.351685295	0.4	singlet	0.351685295	14.78439425	0	10.39014374	1.314168378	0.910950692	7740	1650	2	1	0	0	T cells
HC1_CTACAGATCCACACCT-1	HC1	38280	6760	HC	P1	10K	HC1	0.505796973	0.45	singlet	0.505796973	15.03918495	0	18.57628004	0.694879833	0.835690629	10404	3600	5	3	2	2	Epithelials
HC1_CTACATTAGGTCATTC-1	HC1	78112	8815	HC	P1	10K	HC1	0.344066176	0.35	singlet	0.344066176	24.64794142	0	11.15065547	1.010088079	0.80634578	10563	3529	5	3	2	2	Epithelials
HC1_CTACATTGTTGCGGCT-1	HC1	109430	9482	HC	P1	10K	HC1	0.709600046	0.5	singlet	0.709600046	16.76414146	0	13.89472722	1.223613269	0.78920268	10668	3693	5	3	2	2	Epithelials
HC1_CTACCCATCGGACAAG-1	HC1	3152	1155	HC	P1	500	HC1	0.507675418	0.5	singlet	0.507675418	23.54060914	0	18.49619289	0.507614213	0.875377024	8368	1462	2	1	0	0	T cells
HC1_CTACCTGAGGGAGGAC-1	HC1	63397	7830	HC	P1	10K	HC1	0.544067326	0.5	singlet	0.544067326	15.45498998	0	19.2106882	1.063141789	0.810850906	10234	3175	5	3	2	2	Epithelials
HC1_CTACCTGAGGGCAATC-1	HC1	3753	1680	HC	P1	500	HC1	0.224894691	0.2	singlet	0.224894691	10.97788436	0	12.39008793	0.559552358	0.902341267	8367	1832	2	1	0	0	T cells
HC1_CTACCTGTCGTTATCT-1	HC1	9469	3051	HC	P1	5K	HC1	0.599679099	0.6	singlet	0.599679099	5.5760904	0	28.36624776	0.390748759	0.876301738	9492	3051	5	3	2	2	Epithelials
HC1_CTACGGGCACAGGATG-1	HC1	6942	2048	HC	P1	5K	HC1	0.249984444	0.25	singlet	0.249984444	24.08527802	0	8.13886488	0.763468741	0.861992248	8772	2046	3	6	4	4	Myeloid cells
HC1_CTACGGGGTCGCTGCA-1	HC1	4569	1675	HC	P1	500	HC1	0.394879939	0.35	singlet	0.394879939	11.03086014	0	8.316918363	0.503392427	0.880921409	8580	1741	3	6	4	4	Myeloid cells
HC1_CTACGGGTCCGTAATG-1	HC1	4363	1919	HC	P1	500	HC1	0.049817528	0.05	singlet	0.049817528	9.190923676	0	12.72060509	1.306440523	0.901996899	8491	1998	1	0	8	8	T cells
HC1_CTACTATAGCATCAGG-1	HC1	32607	5427	HC	P1	10K	HC1	0.056048846	0.05	singlet	0.056048846	7.090502039	0	7.633330267	0.785107492	0.827454601	10807	3064	3	6	4	4	Myeloid cells
HC1_CTACTATGTACTGCGC-1	HC1	7675	2369	HC	P1	5K	HC1	0.352283011	0.3	singlet	0.352283011	10.99674267	0	11.90879479	1.094462541	0.86859639	8799	2366	2	1	0	0	T cells
HC1_CTACTATGTTTACTGG-1	HC1	2670	1261	HC	P1	500	HC1	0.048402974	0.05	singlet	0.048402974	7.602996255	0	19.1011236	2.284644195	0.904918983	7764	1649	1	0	7	7	T cells
HC1_CTAGACAGTTCCGTTC-1	HC1	2094	1129	HC	P1	500	HC1	0.248474914	0.25	singlet	0.248474914	18.29035339	0	4.966571156	0.907354346	0.919215712	7510	1753	1	0	8	8	T cells
HC1_CTAGACAGTTTACCAG-1	HC1	59354	7812	HC	P1	10K	HC1	0.463767898	0.45	singlet	0.463767898	10.86868619	0	17.83536072	0.807022273	0.815502884	10398	3487	5	3	2	2	Epithelials
HC1_CTAGACATCAGCATTG-1	HC1	5463	1778	HC	P1	5K	HC1	0.137453452	0.1	singlet	0.137453452	6.900970163	0	29.23302215	0.878638111	0.869562965	8586	1794	2	1	0	0	T cells
HC1_CTAGGTAAGAGGGTCT-1	HC1	4088	1750	HC	P1	500	HC1	0.142669821	0.15	singlet	0.142669821	14.26125245	0	11.37475538	1.443248532	0.897972663	8499	1858	1	0	8	8	T cells
HC1_CTAGGTAAGCCGTCGT-1	HC1	2061	1214	HC	P1	500	HC1	0.439977243	0.45	singlet	0.439977243	4.56089277	0	14.36196021	1.115963125	0.930641552	7342	1699	5	3	2	2	Epithelials
HC1_CTAGGTAAGGGCATGT-1	HC1	2040	804	HC	P1	500	HC1	0.164991488	0.2	singlet	0.164991488	11.81372549	0	18.57843137	0.980392157	0.877818941	7838	1373	15	17	20	20	Mast cells
HC1_CTAGGTAAGGTTGGAC-1	HC1	2001	949	HC	P1	500	HC1	0	0	singlet	0	0.149925037	0	28.13593203	0.59970015	0.901861064	7623	1467	5	3	2	2	Epithelials
HC1_CTAGGTAGTTTGTTCT-1	HC1	22942	5424	HC	P1	10K	HC1	0.470545998	0.5	singlet	0.470545998	10.87960945	0	19.8587743	0.963298753	0.856371347	10653	4060	5	3	2	2	Epithelials
HC1_CTAGGTATCTCGGCTT-1	HC1	18045	3576	HC	P1	10K	HC1	0.225737457	0.1	singlet	0.225737457	0.216126351	0	26.94375173	1.025214741	0.834844823	10725	3324	5	3	2	2	Epithelials
HC1_CTATAGGCATCCGGTG-1	HC1	16952	3906	HC	P1	10K	HC1	0.090946298	0.1	singlet	0.090946298	7.656913639	0	7.792590845	1.451156206	0.849265689	10803	3693	3	6	4	4	Myeloid cells
HC1_CTATAGGTCCACGAAT-1	HC1	20458	3821	HC	P1	10K	HC1	0.575803801	0.55	singlet	0.575803801	21.98650895	0	10.24538078	0.733209502	0.830965144	10527	3034	3	6	4	4	Myeloid cells
HC1_CTATCCGAGTAACGTA-1	HC1	9828	2361	HC	P1	5K	HC1	0.343779844	0.35	singlet	0.343779844	7.610907611	0	11.48758649	0.549450549	0.844865481	9709	2360	3	6	4	4	Myeloid cells
HC1_CTATCCGGTGCGGATA-1	HC1	37944	6935	HC	P1	10K	HC1	0.55943328	0.55	singlet	0.55943328	14.33955303	0	15.53341767	1.009382248	0.83881337	10376	3741	5	3	2	2	Epithelials
HC1_CTATCCGTCCAACTGA-1	HC1	65806	8030	HC	P1	10K	HC1	0.671759313	0.45	singlet	0.671759313	12.33322189	0	15.2615263	1.481627815	0.810398587	10500	3483	5	3	2	2	Epithelials
HC1_CTATCCGTCTGGCTGG-1	HC1	26139	5978	HC	P1	10K	HC1	0.490976389	0.5	singlet	0.490976389	5.727074486	0	11.41589196	0.90286545	0.854948802	10885	4209	5	3	2	2	Epithelials
HC1_CTATCTAAGAGTTCGG-1	HC1	38949	6292	HC	P1	10K	HC1	0.555875026	0.55	singlet	0.555875026	23.19956867	0	16.56781946	0.649567383	0.827533333	10151	3184	5	3	2	2	Epithelials
HC1_CTATCTAAGCGAGGAG-1	HC1	1408	871	HC	P1	500	HC1	0.636311602	0.65	singlet	0.636311602	9.019886364	0	15.55397727	0.852272727	0.933753311	7231	1641	2	1	0	0	T cells
HC1_CTATCTACAAAGACTA-1	HC1	34305	6389	HC	P1	10K	HC1	0.462450585	0.4	singlet	0.462450585	11.39775543	0	19.97084973	0.778312199	0.839059093	10329	3477	5	3	2	2	Epithelials
HC1_CTATCTACAACAGCCC-1	HC1	63111	8679	HC	P1	10K	HC1	0.411860779	0.4	singlet	0.411860779	13.57449573	0	12.0391057	0.84929727	0.82049656	10604	3951	5	3	2	2	Epithelials
HC1_CTATCTACAGTTTCAG-1	HC1	2649	1151	HC	P1	500	HC1	0	0	singlet	0	10.34352586	0	22.04605512	0.906002265	0.894245408	7930	1555	1	0	7	7	T cells
HC1_CTATCTAGTCGTTGGC-1	HC1	17614	4389	HC	P1	10K	HC1	0.280409785	0.3	singlet	0.280409785	13.29624163	0	24.16259793	0.681276258	0.857863261	10819	4139	5	3	2	2	Epithelials
HC1_CTATCTAGTCTTTCAT-1	HC1	25749	5138	HC	P1	10K	HC1	0.466931773	0.45	singlet	0.466931773	7.044933784	0	5.910909162	1.044700765	0.841304852	10724	3378	3	6	4	4	Myeloid cells
HC1_CTATCTATCAAACCTG-1	HC1	4860	1930	HC	P1	500	HC1	0.043827362	0.05	singlet	0.043827362	10.41152263	0	22.98353909	1.090534979	0.891207342	8700	1967	14	15	16	16	B cells
HC1_CTATCTATCCTATTGT-1	HC1	71815	8098	HC	P1	10K	HC1	0.415103134	0.4	singlet	0.415103134	18.57550651	0	14.05834436	1.441203091	0.804819729	10435	3342	5	3	2	2	Epithelials
HC1_CTCAACCCACTATGTG-1	HC1	3113	1303	HC	P1	500	HC1	0	0	singlet	0	9.412142628	0	22.00449727	0.417603598	0.891721927	8025	1596	2	1	0	0	T cells
HC1_CTCAACCCAGCGCTTG-1	HC1	85277	8876	HC	P1	10K	HC1	0.416494392	0.4	singlet	0.416494392	17.11598673	0.001172649	15.29368998	1.199620062	0.800720317	10899	3856	5	3	2	2	Epithelials
HC1_CTCAACCCATTGAGGG-1	HC1	39837	6273	HC	P1	10K	HC1	0.254695874	0.25	singlet	0.254695874	0.180736501	0.002510229	19.50699099	1.50613751	0.82548667	10716	3568	5	3	2	2	Epithelials
HC1_CTCAACCGTATGAGAT-1	HC1	37830	6903	HC	P1	10K	HC1	0.250790884	0.25	singlet	0.250790884	17.03145652	0	14.12635474	0.631773725	0.83861405	10446	3813	5	3	2	2	Epithelials
HC1_CTCAACCGTCACTCGG-1	HC1	5956	2255	HC	P1	5K	HC1	0.400516676	0.4	singlet	0.400516676	22.91806582	0	5.339153794	1.39355272	0.888261402	8519	2262	1	0	8	8	T cells
HC1_CTCAACCTCTCTAAGG-1	HC1	10879	3727	HC	P1	10K	HC1	0.277808364	0.3	singlet	0.277808364	9.872230904	0	4.798235132	0.689401599	0.884746853	10283	3724	13	14	15	15	Endothelials
HC1_CTCAAGACAATTGCTG-1	HC1	5030	2112	HC	P1	5K	HC1	0.149053334	0.15	singlet	0.149053334	7.375745527	0	15.02982107	0.83499006	0.89818529	8479	2138	1	0	8	8	T cells
HC1_CTCAAGACACTACACA-1	HC1	5548	2275	HC	P1	5K	HC1	0.302031808	0.3	singlet	0.302031808	6.741167988	0	14.0591204	1.315789474	0.896596971	8384	2283	2	1	0	0	T cells
HC1_CTCAAGATCGAGAGAC-1	HC1	2699	1189	HC	P1	500	HC1	0.045978671	0.05	singlet	0.045978671	6.632085958	0	20.19266395	2.334197851	0.896240169	7881	1569	11	12	12	12	T cells
HC1_CTCAATTAGCATGCGA-1	HC1	4792	1875	HC	P1	500	HC1	0	0	singlet	0	8.430717863	0	20.76377295	1.168614357	0.889277632	8735	1908	2	1	0	0	T cells
HC1_CTCAATTAGGGTCACA-1	HC1	2964	1305	HC	P1	500	HC1	0.510195475	0.5	singlet	0.510195475	9.547908232	0	9.008097166	1.484480432	0.897384739	7886	1584	3	6	4	4	Myeloid cells
HC1_CTCACTGAGACGAGCT-1	HC1	13433	3592	HC	P1	10K	HC1	0.242660049	0.25	singlet	0.242660049	9.074666865	0	11.18886325	2.00253108	0.861237239	10555	3591	3	6	4	4	Myeloid cells
HC1_CTCACTGTCAGCGGAA-1	HC1	3300	1206	HC	P1	500	HC1	0.051179857	0.05	singlet	0.051179857	11.42424242	0	22	1.818181818	0.87575248	8322	1486	1	0	7	7	T cells
HC1_CTCACTGTCCATCACC-1	HC1	1308	868	HC	P1	500	HC1	0	0	singlet	0	2.293577982	0	17.66055046	1.146788991	0.942858379	6901	1669	5	3	2	2	Epithelials
HC1_CTCAGAACATGTGCTA-1	HC1	3482	1213	HC	P1	500	HC1	0.198206894	0.2	singlet	0.198206894	11.88971855	0	31.82079265	0.947731189	0.870697316	8436	1440	2	1	0	0	T cells
HC1_CTCAGGGGTATGAAAC-1	HC1	34398	6160	HC	P1	10K	HC1	0.702812738	0.65	singlet	0.702812738	15.39333682	0	15.67823711	2.165823594	0.835347291	10312	3509	5	3	2	2	Epithelials
HC1_CTCAGGGGTCTGTGCG-1	HC1	3790	1630	HC	P1	500	HC1	0	0	singlet	0	8.575197889	0	19.07651715	0.686015831	0.897600293	8393	1772	2	1	0	0	T cells
HC1_CTCAGGGTCAGGACAG-1	HC1	1944	860	HC	P1	500	HC1	0.048474832	0.05	singlet	0.048474832	0.154320988	0	31.89300412	0.874485597	0.892298412	7687	1420	5	3	2	2	Epithelials
HC1_CTCAGGGTCCGCGAGT-1	HC1	26060	5092	HC	P1	10K	HC1	0.046843433	0.05	singlet	0.046843433	5.433614735	0	6.584804298	1.619339985	0.839427055	10700	3321	3	6	4	4	Myeloid cells
HC1_CTCAGTCAGATTCGCT-1	HC1	34652	6090	HC	P1	10K	HC1	0.60508455	0.6	singlet	0.60508455	25.64931317	0	20.65393051	0.38381623	0.833666034	10163	3000	5	3	2	2	Epithelials
HC1_CTCAGTCAGGGACTGT-1	HC1	37254	6085	HC	P1	10K	HC1	0.296187482	0.3	singlet	0.296187482	19.07714608	0.005368551	21.91979385	1.74746336	0.827853301	10139	3061	5	3	2	2	Epithelials
HC1_CTCAGTCCACTTGGGC-1	HC1	58992	8803	HC	P1	10K	HC1	0.297496293	0.3	singlet	0.297496293	16.67005696	0	13.02888527	1.844317874	0.826829125	10615	4140	5	3	2	2	Epithelials
HC1_CTCAGTCGTGCCGTTG-1	HC1	24928	5414	HC	P1	10K	HC1	0.493478998	0.5	singlet	0.493478998	12.03867137	0	8.681001284	0.850449294	0.849166175	10689	3668	3	6	4	4	Myeloid cells
HC1_CTCATCGAGATTCGAA-1	HC1	22113	5236	HC	P1	10K	HC1	0.386212251	0.4	singlet	0.386212251	9.48763171	0	22.06846651	0.890878669	0.855995681	10660	4027	5	3	2	2	Epithelials
HC1_CTCATCGAGATTGCGG-1	HC1	5002	1992	HC	P1	5K	HC1	0.045830932	0.05	singlet	0.045830932	5.777688924	0	20.81167533	0.879648141	0.891906239	8648	2016	2	1	0	0	T cells
HC1_CTCATCGCATTAAAGG-1	HC1	22214	4860	HC	P1	10K	HC1	0.250801321	0.25	singlet	0.250801321	7.607814892	0	17.68704421	0.459169893	0.848160301	10836	3647	10	11	18	18	Fibroblasts
HC1_CTCATGCAGCTGCCAC-1	HC1	21307	4323	HC	P1	10K	HC1	0.264257207	0.3	singlet	0.264257207	8.86093772	0	9.151921904	0.811939738	0.839959917	10863	3318	3	6	4	4	Myeloid cells
HC1_CTCATGCAGCTGTTCA-1	HC1	2734	1263	HC	P1	500	HC1	0	0	singlet	0	9.802487198	0	17.26408193	1.901975128	0.902410584	7817	1626	1	0	7	7	T cells
HC1_CTCATGCTCCAGCAAT-1	HC1	1868	1126	HC	P1	500	HC1	0	0	singlet	0	0.749464668	0	16.38115632	2.141327623	0.932799402	7207	1704	5	3	2	2	Epithelials
HC1_CTCCAACAGTGCCAGA-1	HC1	38451	6509	HC	P1	10K	HC1	0.449684845	0.4	singlet	0.449684845	12.45481262	0	5.328860108	1.113104991	0.831753783	11092	3659	3	6	4	4	Myeloid cells
HC1_CTCCAACCAACAAGAT-1	HC1	7061	2440	HC	P1	5K	HC1	0.049311483	0.05	singlet	0.049311483	6.75541708	0	18.56677524	0.977198697	0.880100695	8690	2440	2	1	0	0	T cells
HC1_CTCCAACCATCTAACG-1	HC1	4688	1840	HC	P1	500	HC1	0.235200486	0.2	singlet	0.235200486	1.791808874	0	22.07764505	0.682593857	0.88935681	8683	1868	5	3	2	2	Epithelials
HC1_CTCCACAAGACGAAGA-1	HC1	3382	1273	HC	P1	500	HC1	0.098776695	0.1	singlet	0.098776695	13.06918983	0	21.96924897	0.827912478	0.879760746	8370	1508	2	1	0	0	T cells
HC1_CTCCACAAGCTGTTAC-1	HC1	6347	2434	HC	P1	5K	HC1	0.202073294	0.2	singlet	0.202073294	11.15487632	0	14.33748228	1.244682527	0.890535062	8620	2435	2	1	0	0	T cells
HC1_CTCCACAAGTTACGAA-1	HC1	142363	10675	HC	P1	10K	HC1	0.694019757	0.5	singlet	0.694019757	10.18944529	0	15.90300851	1.058561564	0.781691723	10447	3351	5	3	2	2	Epithelials
HC1_CTCCACACAACCCGCA-1	HC1	4174	1543	HC	P1	500	HC1	0.510988704	0.55	singlet	0.510988704	24.14949689	0	5.150934356	0.335409679	0.880629676	8535	1680	3	6	4	4	Myeloid cells
HC1_CTCCACAGTCGTTTCC-1	HC1	40981	6011	HC	P1	10K	HC1	0.563260377	0.55	singlet	0.563260377	17.20553427	0	20.21668578	1.07122813	0.819269181	10295	3114	5	3	2	2	Epithelials
HC1_CTCCACAGTTCCCAAA-1	HC1	103115	9245	HC	P1	10K	HC1	0.393517036	0.4	singlet	0.393517036	12.44726761	0	14.50613393	0.971730592	0.791073671	10973	3903	5	3	2	2	Epithelials
HC1_CTCCACATCCAAACCA-1	HC1	73166	9134	HC	P1	10K	HC1	0.399307887	0.4	singlet	0.399307887	9.481179783	0	17.21427986	0.956728535	0.814228856	10874	4311	5	3	2	2	Epithelials
HC1_CTCCACATCGATGCTA-1	HC1	46630	6294	HC	P1	10K	HC1	0.463403406	0.45	singlet	0.463403406	19.38237186	0	20.88998499	1.147330045	0.813707216	10262	2957	5	3	2	2	Epithelials
HC1_CTCCACATCGGCCCAA-1	HC1	3204	1274	HC	P1	500	HC1	0	0	singlet	0	9.831460674	0	24.65667915	1.279650437	0.885750653	8178	1556	1	0	7	7	T cells
HC1_CTCCATGGTAATGCTC-1	HC1	2520	1249	HC	P1	500	HC1	0.068405416	0.05	singlet	0.068405416	12.02380952	0	14.64285714	0.634920635	0.910378652	7669	1706	1	0	7	7	T cells
HC1_CTCCATGTCCCATAAG-1	HC1	15087	3659	HC	P1	10K	HC1	0.546278329	0.55	singlet	0.546278329	8.099688474	0	15.07257904	0.821899649	0.85276407	10568	3606	3	6	4	4	Myeloid cells
HC1_CTCCCAATCCTGTACC-1	HC1	3081	1285	HC	P1	500	HC1	0	0	singlet	0	11.03537812	0	20.31807855	1.720220708	0.89113725	8134	1572	11	12	12	12	T cells
HC1_CTCCCTCCAAAGGGCT-1	HC1	1636	737	HC	P1	500	HC1	0.486490527	0.5	singlet	0.486490527	18.15403423	0	10.75794621	0.183374083	0.89224046	7652	1557	2	1	0	0	T cells
HC1_CTCCCTCCACTGTCCT-1	HC1	4466	1906	HC	P1	500	HC1	0	0	singlet	0	5.284370802	0	18.80877743	1.298701299	0.89868382	8582	1974	2	1	0	0	T cells
HC1_CTCCCTCGTCGATGCC-1	HC1	4506	1898	HC	P1	500	HC1	0.158396303	0.15	singlet	0.158396303	9.143364403	0	15.26853085	0.97647581	0.897231407	8606	1964	1	0	8	8	T cells
HC1_CTCCCTCTCGTAATGC-1	HC1	16849	4144	HC	P1	10K	HC1	0.178944942	0.15	singlet	0.178944942	10.14897027	0	10.9027242	1.25229984	0.855875145	10779	3980	3	6	4	4	Myeloid cells
HC1_CTCCGATCAGCATTGT-1	HC1	82129	9498	HC	P1	10K	HC1	0.54859796	0.55	singlet	0.54859796	10.47011409	0	17.57600847	0.552788905	0.809367173	10596	3801	5	3	2	2	Epithelials
HC1_CTCCGATCATAGAATG-1	HC1	44732	7249	HC	P1	10K	HC1	0.610182668	0.6	singlet	0.610182668	7.167128677	0	28.6618081	0.404632031	0.83005696	10288	3472	5	3	2	2	Epithelials
HC1_CTCCGATTCGAGTCTA-1	HC1	43471	6890	HC	P1	10K	HC1	0.528021288	0.55	singlet	0.528021288	11.14306089	0	17.84177958	0.864944446	0.827523506	10382	3467	5	3	2	2	Epithelials
HC1_CTCCTCCAGACCAACG-1	HC1	57679	7639	HC	P1	10K	HC1	0.647615273	0.6	singlet	0.647615273	15.64174136	0	16.34390333	1.511815392	0.815589594	10562	3449	5	3	2	2	Epithelials
HC1_CTCCTCCCAATGAAAC-1	HC1	6052	2172	HC	P1	5K	HC1	0	0	singlet	0	6.212822208	0	27.49504296	0.892267019	0.882323904	8581	2174	2	1	0	0	T cells
HC1_CTCCTCCCACACCGAC-1	HC1	5241	1959	HC	P1	5K	HC1	0.143446281	0.15	singlet	0.143446281	12.24957069	0	11.81072314	1.908032818	0.885094882	8569	1973	11	12	12	12	T cells
HC1_CTCCTCCCAGTTAGGG-1	HC1	20155	3524	HC	P1	10K	HC1	0.254587184	0.25	singlet	0.254587184	9.942942198	0	4.400893079	0.401885388	0.824052149	11036	2814	3	6	4	4	Myeloid cells
HC1_CTCCTCCGTATGCAAA-1	HC1	58154	8165	HC	P1	10K	HC1	0.537376521	0.55	singlet	0.537376521	9.633043299	0	12.13502081	0.639680847	0.821049604	11309	4239	5	3	2	2	Epithelials
HC1_CTCCTCCTCTCTGACC-1	HC1	13804	3612	HC	P1	10K	HC1	0.105260581	0.1	singlet	0.105260581	10.01159084	0	11.54737757	1.006954506	0.85935833	10608	3601	3	6	4	4	Myeloid cells
HC1_CTCCTTTGTACGACTT-1	HC1	6872	2249	HC	P1	5K	HC1	0.094544893	0.1	singlet	0.094544893	10.88474971	0	16.00698487	0.713038417	0.873577487	8736	2248	3	6	4	4	Myeloid cells
HC1_CTCCTTTGTATACCCA-1	HC1	49735	5186	HC	P1	10K	HC1	0.51851926	0.5	singlet	0.51851926	10.28450789	0	6.83623203	0.492610837	0.79095162	11408	2103	9	10	11	11	Epithelials
HC1_CTCCTTTTCACCCTGT-1	HC1	1551	740	HC	P1	500	HC1	0.398565996	0.4	singlet	0.398565996	24.82269504	0	3.159252095	0.322372663	0.899273212	7388	1597	15	17	20	20	Mast cells
HC1_CTCGAGGAGAATACAC-1	HC1	2892	1739	HC	P1	500	HC1	0.247208964	0.25	singlet	0.247208964	15.62932227	0	3.769017981	0.138312586	0.936178546	7476	2169	5	3	2	2	Epithelials
HC1_CTCGAGGTCACTTTGT-1	HC1	4360	1967	HC	P1	500	HC1	0.049427812	0.05	singlet	0.049427812	11.26146789	0	15.94036697	0.733944954	0.905018983	8540	2072	11	12	12	12	T cells
HC1_CTCTCAGAGCATCGAG-1	HC1	2744	1132	HC	P1	500	HC1	0.092871496	0.1	singlet	0.092871496	6.814868805	0	10.56851312	1.494169096	0.888163257	7768	1513	3	6	4	4	Myeloid cells
HC1_CTCTCAGAGCCTTTCC-1	HC1	4935	1854	HC	P1	500	HC1	0.048918117	0.05	singlet	0.048918117	6.119554205	0	22.02634245	0.871327254	0.884878319	8703	1885	2	1	0	0	T cells
HC1_CTCTCAGAGGTGAGCT-1	HC1	3188	1323	HC	P1	500	HC1	0.062737783	0.05	singlet	0.062737783	9.661229611	0	21.67503137	1.160602258	0.890978601	8153	1577	2	1	0	0	T cells
HC1_CTCTCAGGTGATGTAA-1	HC1	35585	6956	HC	P1	10K	HC1	0.275278765	0.25	singlet	0.275278765	11.55824083	0	12.19052972	1.708585078	0.844239549	10792	3976	5	3	2	2	Epithelials
HC1_CTCTCAGGTGTCGATT-1	HC1	18734	4662	HC	P1	10K	HC1	0.513646381	0.5	singlet	0.513646381	13.83580655	0	18.23422654	1.980356571	0.858621464	10868	4245	5	3	2	2	Epithelials
HC1_CTCTCGACACAGGATG-1	HC1	29345	5235	HC	P1	10K	HC1	0.607069993	0.6	singlet	0.607069993	26.72346226	0	16.09814278	0.579315045	0.832431626	10134	3052	5	3	2	2	Epithelials
HC1_CTCTCGACACTCCTTG-1	HC1	114204	10514	HC	P1	10K	HC1	0.442408204	0.4	singlet	0.442408204	18.04928024	0	13.55381598	1.175965816	0.795180187	10680	3987	5	3	2	2	Epithelials
HC1_CTCTCGAGTACCCGCA-1	HC1	44803	7208	HC	P1	10K	HC1	0.419103716	0.4	singlet	0.419103716	15.49896212	0	16.09713635	1.129388657	0.829404445	10392	3667	5	3	2	2	Epithelials
HC1_CTCTCGAGTGTCATTG-1	HC1	3829	1657	HC	P1	500	HC1	0.260149642	0.25	singlet	0.260149642	14.54687908	0	11.2039697	0.757377905	0.898477758	8424	1773	2	1	0	0	T cells
HC1_CTCTGGTCAACATACC-1	HC1	31042	6412	HC	P1	10K	HC1	0.24027976	0.25	singlet	0.24027976	20.61400683	0	13.4334128	0.879453643	0.847514726	10477	3844	5	3	2	2	Epithelials
HC1_CTCTGGTTCCAACTAG-1	HC1	5258	1755	HC	P1	5K	HC1	0.051537968	0.05	singlet	0.051537968	8.082921263	0	32.73107645	1.027006466	0.871925171	8670	1775	14	15	16	16	B cells
HC1_CTCTGGTTCCTAAACG-1	HC1	21715	5021	HC	P1	10K	HC1	0.344893675	0.35	singlet	0.344893675	11.79829611	0	19.23094635	0.888786553	0.853353739	10733	3936	5	3	2	2	Epithelials
HC1_CTCTGGTTCGTTAGTG-1	HC1	3731	1505	HC	P1	500	HC1	0.049669317	0.05	singlet	0.049669317	21.38836773	0	13.7228625	0.830876441	0.889611411	8484	1664	2	1	0	0	T cells
HC1_CTGAATGCATAGATGA-1	HC1	46399	7537	HC	P1	10K	HC1	0.661454503	0.35	singlet	0.661454503	14.73307614	0	9.782538417	0.780189228	0.830856392	10870	4085	5	3	2	2	Epithelials
HC1_CTGAATGTCATTATCC-1	HC1	4905	2104	HC	P1	500	HC1	0.047363994	0.05	singlet	0.047363994	7.624872579	0	16.57492355	1.325178389	0.900398474	8647	2131	2	1	0	0	T cells
HC1_CTGAGCGAGACGAAGA-1	HC1	8265	2321	HC	P1	5K	HC1	0.103875665	0.1	singlet	0.103875665	8.856624319	0	11.56684815	0.762250454	0.859194914	9032	2321	3	6	4	4	Myeloid cells
HC1_CTGAGCGCATTCACCC-1	HC1	9253	2116	HC	P1	5K	HC1	0.301935508	0.3	singlet	0.301935508	10.02917973	0	6.959904896	0.529557981	0.838446483	9393	2114	3	6	4	4	Myeloid cells
HC1_CTGAGCGGTATCTCGA-1	HC1	6068	2362	HC	P1	5K	HC1	0	0	singlet	0	6.839156229	0	12.88727752	1.219512195	0.891683652	8507	2363	2	1	0	0	T cells
HC1_CTGAGCGTCAATGTCG-1	HC1	5050	2182	HC	P1	5K	HC1	0.205581802	0.2	singlet	0.205581802	7.782178218	0	14	0.99009901	0.901591154	8561	2202	2	1	0	0	T cells
HC1_CTGAGGCAGCCAAGCA-1	HC1	2983	1238	HC	P1	500	HC1	0.145465754	0.15	singlet	0.145465754	11.90077104	0	23.86858867	0.603419376	0.890080367	8100	1560	2	1	0	0	T cells
HC1_CTGAGGCAGTATTCCG-1	HC1	21047	5395	HC	P1	10K	HC1	0.520438019	0.5	singlet	0.520438019	13.56962988	0	3.748752791	0.783959709	0.863249424	11262	4525	5	3	2	2	Epithelials
HC1_CTGAGGCGTATTAAGG-1	HC1	31774	5650	HC	P1	10K	HC1	0.338301174	0.35	singlet	0.338301174	29.31012778	0	11.62900485	0.764776232	0.833404827	10048	3018	5	3	2	2	Epithelials
HC1_CTGATCCAGCATCAAA-1	HC1	12138	3578	HC	P1	10K	HC1	0.113742704	0.1	singlet	0.113742704	7.324106113	0	5.420991926	0.486076784	0.870105856	10469	3576	3	6	4	4	Myeloid cells
HC1_CTGATCCCAAAGAGTT-1	HC1	28130	5090	HC	P1	10K	HC1	0.200274221	0.2	singlet	0.200274221	7.252044081	0	6.686811234	1.013153217	0.83312573	10698	3098	3	6	4	4	Myeloid cells
HC1_CTGATCCGTAAGGCCA-1	HC1	32089	5696	HC	P1	10K	HC1	0.549683589	0.55	singlet	0.549683589	8.089999688	0	9.769703013	0.994110131	0.83339395	10717	3280	5	3	2	2	Epithelials
HC1_CTGATCCTCGTTATCT-1	HC1	8340	2650	HC	P1	5K	HC1	0.125972645	0.1	singlet	0.125972645	8.717026379	0	13.21342926	0.935251799	0.873017319	9013	2650	3	6	4	4	Myeloid cells
HC1_CTGCAGGGTACTTGTG-1	HC1	3893	1659	HC	P1	500	HC1	0.146868723	0.15	singlet	0.146868723	21.21757	0	5.574107372	0.667865399	0.896822097	8424	1797	2	1	0	0	T cells
HC1_CTGCAGGGTTAGAAGT-1	HC1	3817	1674	HC	P1	500	HC1	0	0	singlet	0	5.344511396	0	12.65391669	2.724652869	0.900057377	8299	1792	1	0	8	8	T cells
HC1_CTGCAGGTCAGACTGT-1	HC1	2954	1385	HC	P1	500	HC1	0.046700835	0.05	singlet	0.046700835	6.63507109	0	14.82735274	1.557210562	0.905209854	7852	1725	2	1	0	0	T cells
HC1_CTGCAGGTCATCCCGT-1	HC1	6179	2406	HC	P1	5K	HC1	0	0	singlet	0	5.162647678	0	15.73070076	1.505097912	0.891946344	8567	2406	2	1	0	0	T cells
HC1_CTGCATCAGTGTTGTC-1	HC1	51612	8052	HC	P1	10K	HC1	0.374707035	0.4	singlet	0.374707035	9.490041076	0	14.26024955	0.806014105	0.828794906	10561	3929	5	3	2	2	Epithelials
HC1_CTGCATCCAATAGTGA-1	HC1	29046	5612	HC	P1	10K	HC1	0.604310738	0.55	singlet	0.604310738	9.801693865	0	26.6473869	0.623149487	0.840028039	10120	3215	5	3	2	2	Epithelials
HC1_CTGCATCGTGGCTACC-1	HC1	26914	4656	HC	P1	10K	HC1	0.5268895	0.5	singlet	0.5268895	15.12224121	0	20.77357509	1.404473508	0.827997964	10189	2881	5	3	2	2	Epithelials
HC1_CTGCCATTCCACCCTA-1	HC1	107755	9454	HC	P1	10K	HC1	0.487450417	0.5	singlet	0.487450417	7.416825205	0	15.47306389	1.315948216	0.789998018	10663	3725	5	3	2	2	Epithelials
HC1_CTGCCTACAGGCTCTG-1	HC1	14074	3860	HC	P1	10K	HC1	0.651693646	0.65	singlet	0.651693646	29.07488987	0	11.03453176	0.63947705	0.864567577	10579	3839	5	3	2	2	Epithelials
HC1_CTGCCTAGTGATTCTG-1	HC1	3747	1486	HC	P1	500	HC1	0	0	singlet	0	7.819589005	0	20.17614091	1.841473179	0.887604803	8355	1651	11	12	12	12	T cells
HC1_CTGCGAGCAAACCACT-1	HC1	1420	840	HC	P1	500	HC1	0.053071593	0.05	singlet	0.053071593	0.633802817	0	23.30985915	1.126760563	0.927668718	7185	1533	5	3	2	2	Epithelials
HC1_CTGCGAGGTAACCCTA-1	HC1	5126	1528	HC	P1	5K	HC1	0.099457693	0.1	singlet	0.099457693	11.68552478	0	35.85641826	1.170503316	0.858305494	8845	1548	2	1	0	0	T cells
HC1_CTGCGAGGTGAATATG-1	HC1	11586	3066	HC	P1	10K	HC1	0.235562387	0.15	singlet	0.235562387	7.638529259	0	17.12411531	0.897635077	0.857930409	10259	3066	3	16	19	19	Myeloid cells
HC1_CTGCGAGGTGGAGGTT-1	HC1	2014	985	HC	P1	500	HC1	0.051340986	0.05	singlet	0.051340986	12.66137041	0	17.37835154	0.943396226	0.905987396	7676	1563	1	0	7	7	T cells
HC1_CTGCTCAAGAGCATCG-1	HC1	15245	3831	HC	P1	10K	HC1	0.543573522	0.55	singlet	0.543573522	23.8570023	0	15.20498524	1.305346015	0.856610804	10532	3753	5	3	2	2	Epithelials
HC1_CTGCTCATCAATCCGA-1	HC1	50272	7338	HC	P1	10K	HC1	0.524083457	0.4	singlet	0.524083457	15.07598663	0	15.03421388	2.279598982	0.822231339	10570	3649	5	3	2	2	Epithelials
HC1_CTGCTCATCACCGCTT-1	HC1	5161	1570	HC	P1	5K	HC1	0.524573479	0.5	singlet	0.524573479	2.383259058	0	32.59058322	0.348769618	0.860794168	8815	1582	5	3	2	2	Epithelials
HC1_CTGGACGTCGACGAGA-1	HC1	11134	2763	HC	P1	10K	HC1	0.324719359	0.3	singlet	0.324719359	14.280582	0	2.110652057	0.691575355	0.850426859	10193	2763	3	6	4	4	Myeloid cells
HC1_CTGGACGTCGCATTAG-1	HC1	58458	8366	HC	P1	10K	HC1	0.56471004	0.5	singlet	0.56471004	6.849361935	0	23.04731602	0.626090527	0.82287524	10383	3695	5	3	2	2	Epithelials
HC1_CTGGCAGCACTTGGCG-1	HC1	34027	5771	HC	P1	10K	HC1	0.575091106	0.6	singlet	0.575091106	16.86601816	0	10.83257413	1.031533782	0.829964128	10278	2925	5	3	2	2	Epithelials
HC1_CTGGTCTCATTGGCAT-1	HC1	17512	4536	HC	P1	10K	HC1	0.477731666	0.5	singlet	0.477731666	34.84467794	0	8.394243947	0.582457743	0.861744925	10795	4226	5	3	2	2	Epithelials
HC1_CTGGTCTGTGAGTCAG-1	HC1	7002	2403	HC	P1	5K	HC1	0.047566829	0.05	singlet	0.047566829	13.86746644	0	14.09597258	1.242502142	0.879208971	8730	2402	2	1	0	0	T cells
HC1_CTGTACCAGTAGGCCA-1	HC1	57201	7650	HC	P1	10K	HC1	0.484772123	0.45	singlet	0.484772123	20.7373997	0	13.63962168	1.054177375	0.816340539	10422	3452	5	3	2	2	Epithelials
HC1_CTGTACCCAAGAATGT-1	HC1	7017	2049	HC	P1	5K	HC1	0.238963605	0.25	singlet	0.238963605	16.00399031	0	5.515177426	0.54154197	0.86100144	8753	2049	3	6	4	4	Myeloid cells
HC1_CTGTACCCACTCCTTG-1	HC1	47737	6851	HC	P1	10K	HC1	0.398029308	0.4	singlet	0.398029308	12.83490793	0.002094811	29.21214153	0.867251817	0.819806099	10249	3165	5	3	2	2	Epithelials
HC1_CTGTACCGTCGGAACA-1	HC1	28950	5814	HC	P1	10K	HC1	0.348173961	0.35	singlet	0.348173961	5.347150259	0	25.44732297	0.500863558	0.843740821	10379	3611	5	3	2	2	Epithelials
HC1_CTGTAGAAGACGGTTG-1	HC1	3230	1281	HC	P1	500	HC1	0	0	singlet	0	10.68111455	0	25.35603715	0.712074303	0.885542829	8261	1555	2	1	0	0	T cells
HC1_CTGTAGAAGCATCTTG-1	HC1	40105	6034	HC	P1	10K	HC1	0.419999128	0.4	singlet	0.419999128	6.884428376	0	26.0466276	0.668245855	0.821299644	10229	3017	5	3	2	2	Epithelials
HC1_CTGTAGATCAAACCCA-1	HC1	6825	2297	HC	P1	5K	HC1	0.573962065	0.6	singlet	0.573962065	24.05860806	0	16.33699634	0.512820513	0.87664867	8775	2297	5	3	2	2	Epithelials
HC1_CTGTAGATCGGTCATA-1	HC1	62854	7579	HC	P1	10K	HC1	0.403094695	0.4	singlet	0.403094695	7.80539027	0	22.27384096	0.577528876	0.808533291	10411	3284	5	3	2	2	Epithelials
HC1_CTGTATTAGGTACAGC-1	HC1	35433	6667	HC	P1	10K	HC1	0.363515061	0.3	singlet	0.363515061	7.546637315	0	18.99359354	1.109135552	0.840533652	10429	3836	5	3	2	2	Epithelials
HC1_CTGTCGTGTCAGTTTG-1	HC1	24562	6116	HC	P1	10K	HC1	0.484479312	0.5	singlet	0.484479312	15.45476753	0.008142659	11.0780881	0.545558179	0.862469253	10797	4403	5	3	2	2	Epithelials
HC1_CTGTGAACATAGAAAC-1	HC1	8139	2087	HC	P1	5K	HC1	0.228396853	0.2	singlet	0.228396853	17.28713601	0	7.887946922	0.823196953	0.848858749	9052	2087	3	6	4	4	Myeloid cells
HC1_CTGTGAAGTGCCCACA-1	HC1	93112	8316	HC	P1	10K	HC1	0.526423055	0.5	singlet	0.526423055	6.847667325	0	13.0552453	1.221110061	0.788873017	10625	3219	5	3	2	2	Epithelials
HC1_CTGTGGGAGAGGGCGA-1	HC1	7236	2578	HC	P1	5K	HC1	0.20144441	0.2	singlet	0.20144441	9.770591487	0	16.18297402	1.340519624	0.883866871	8766	2578	1	0	8	8	T cells
HC1_CTGTGGGAGTCCTGTA-1	HC1	4545	1772	HC	P1	500	HC1	0.094396829	0.1	singlet	0.094396829	8.624862486	0	20.1760176	2.508250825	0.888156834	8675	1844	11	12	12	12	T cells
HC1_CTGTGGGGTCAGGTGA-1	HC1	8700	2339	HC	P1	5K	HC1	0.405837477	0.4	singlet	0.405837477	24.49425287	0	10.83908046	0.965517241	0.85518816	9181	2339	10	11	17	17	Fibroblasts
HC1_CTGTGGGGTTGGCTAT-1	HC1	7168	2620	HC	P1	5K	HC1	0.556607922	0.55	singlet	0.556607922	26.85546875	0	13.11383929	0.78125	0.886627345	8720	2619	5	3	2	2	Epithelials
HC1_CTGTGGGTCCAAAGGG-1	HC1	7597	2669	HC	P1	5K	HC1	0.248837378	0.25	singlet	0.248837378	17.84915098	0	10.0434382	0.355403449	0.882933407	8738	2669	10	11	18	18	Fibroblasts
HC1_CTGTGGGTCGTCCTTG-1	HC1	18546	4599	HC	P1	10K	HC1	0.55309795	0.55	singlet	0.55309795	13.52313167	0	23.60616845	0.415183867	0.858118243	10885	4197	5	3	2	2	Epithelials
HC1_CTTACCGAGCCATGCC-1	HC1	3452	1563	HC	P1	500	HC1	0.093664371	0.1	singlet	0.093664371	8.719582851	0	16.28041715	2.578215527	0.90274027	8154	1778	1	0	8	8	T cells
HC1_CTTACCGCAGAGGACT-1	HC1	30003	5415	HC	P1	10K	HC1	0.312447841	0.25	singlet	0.312447841	6.509349065	0	11.72549412	1.02656401	0.833920288	10606	3332	3	16	19	19	Myeloid cells
HC1_CTTACCGTCAACACCA-1	HC1	4333	1356	HC	P1	500	HC1	0.097085112	0.1	singlet	0.097085112	16.06277406	0	30.51003923	0.507731364	0.861270741	8716	1466	14	15	16	16	B cells
HC1_CTTACCGTCATTGCTT-1	HC1	10367	3250	HC	P1	10K	HC1	0.688949408	0.7	singlet	0.688949408	27.32709559	0	14.32429825	0.405131668	0.874548492	9960	3249	5	3	2	2	Epithelials
HC1_CTTACCGTCGCCGAGT-1	HC1	14832	1944	HC	P1	10K	HC1	0.695451334	0.7	singlet	0.695451334	5.151024811	0	3.303667745	1.537216828	0.788429345	10837	1842	14	15	16	16	B cells
HC1_CTTAGGACAATGCAGG-1	HC1	2798	1378	HC	P1	500	HC1	0	0	singlet	0	11.68691923	0	13.36669049	0.893495354	0.910759477	7768	1732	1	0	8	8	T cells
HC1_CTTAGGACATGGAGAC-1	HC1	26130	5428	HC	P1	10K	HC1	0.353640214	0.3	singlet	0.353640214	17.02257941	0	17.3057788	0.692690394	0.845488334	10416	3491	5	3	2	2	Epithelials
HC1_CTTAGGAGTGAAGCGT-1	HC1	17662	4324	HC	P1	10K	HC1	0.520070174	0.5	singlet	0.520070174	11.3860265	0	15.24742385	0.430302344	0.856098786	10981	4047	5	3	2	2	Epithelials
HC1_CTTAGGAGTGCGTGCT-1	HC1	1640	808	HC	P1	500	HC1	0	0	singlet	0	2.012195122	0	34.87804878	0.853658537	0.904370942	7567	1496	5	3	2	2	Epithelials
HC1_CTTCAATAGCCTCAAT-1	HC1	72104	8841	HC	P1	10K	HC1	0.255238035	0.25	singlet	0.255238035	16.48590924	0	14.28353489	1.011039609	0.812378429	10820	3998	5	3	2	2	Epithelials
HC1_CTTCAATCAGTTCACA-1	HC1	69130	7863	HC	P1	10K	HC1	0.555172583	0.5	singlet	0.555172583	31.36698973	0	14.38449298	0.66975264	0.804929065	10216	2848	5	3	2	2	Epithelials
HC1_CTTCAATTCAGCCTCT-1	HC1	14046	3510	HC	P1	10K	HC1	0.181938272	0.2	singlet	0.181938272	0.113911434	0	22.29816318	1.103517016	0.854794961	10538	3501	5	3	2	2	Epithelials
HC1_CTTCCGAAGATCCGAG-1	HC1	56594	7575	HC	P1	10K	HC1	0.294824282	0.3	singlet	0.294824282	18.41537972	0	12.35466657	1.637982825	0.816236073	10566	3616	5	3	2	2	Epithelials
HC1_CTTCCGAAGCTGGCCT-1	HC1	4391	1747	HC	P1	500	HC1	0	0	singlet	0	12.04736962	0	12.13846504	1.548622182	0.890112955	8577	1824	2	1	0	0	T cells
HC1_CTTCCGACAACCTAAC-1	HC1	3806	1378	HC	P1	500	HC1	0	0	singlet	0	9.852863899	0	22.46452969	2.075669995	0.876770447	8470	1550	2	1	0	0	T cells
HC1_CTTCCGACACTACTTT-1	HC1	8959	2347	HC	P1	5K	HC1	0.139729436	0.15	singlet	0.139729436	8.29333631	0	11.90981136	0.736689363	0.852806618	9269	2347	3	6	4	4	Myeloid cells
HC1_CTTCCGAGTGTGACCC-1	HC1	47366	6394	HC	P1	10K	HC1	0.31015483	0.3	singlet	0.31015483	7.176033442	0	8.938901322	0.926825149	0.813987751	10945	3231	3	6	4	4	Myeloid cells
HC1_CTTCCTTAGATGGTAT-1	HC1	14036	3306	HC	P1	10K	HC1	0.251034294	0.25	singlet	0.251034294	8.77030493	0	9.197777144	1.225420348	0.848588458	10558	3296	3	6	4	4	Myeloid cells
HC1_CTTCCTTAGTCTTGGT-1	HC1	30480	5960	HC	P1	10K	HC1	0.297819099	0.3	singlet	0.297819099	15.5019685	0	20.71194226	0.853018373	0.841934358	10349	3607	5	3	2	2	Epithelials
HC1_CTTCCTTCACATATGC-1	HC1	4136	1671	HC	P1	500	HC1	0.255677697	0.25	singlet	0.255677697	8.921663443	0	21.63926499	1.523210832	0.891166787	8580	1769	2	1	0	0	T cells
HC1_CTTCCTTGTCACGACC-1	HC1	8502	2462	HC	P1	5K	HC1	0.047211887	0.05	singlet	0.047211887	9.327217125	0	9.268407434	0.893907316	0.863028334	9095	2461	3	6	4	4	Myeloid cells
HC1_CTTCCTTTCCGCATAA-1	HC1	11130	3509	HC	P1	10K	HC1	0.298475715	0.3	singlet	0.298475715	9.631626235	0	13.03683738	0.655884996	0.876112098	10262	3505	10	11	18	18	Fibroblasts
HC1_CTTCCTTTCCTAGCGG-1	HC1	40251	6651	HC	P1	10K	HC1	0.632187641	0.6	singlet	0.632187641	18.39954287	0	10.42458572	1.291893369	0.830200294	10518	3659	5	3	2	2	Epithelials
HC1_CTTCGGTAGCTCGTGC-1	HC1	93303	9391	HC	P1	10K	HC1	0.356141588	0.35	singlet	0.356141588	15.47538664	0	18.2427146	1.138227067	0.799355189	10487	3640	5	3	2	2	Epithelials
HC1_CTTCGGTTCGCCGTGA-1	HC1	9120	2747	HC	P1	5K	HC1	0.101308907	0.1	singlet	0.101308907	21.92982456	0	13.91447368	0.877192982	0.868399783	9326	2747	2	1	0	0	T cells
HC1_CTTCGGTTCTGGCCTT-1	HC1	11564	3081	HC	P1	10K	HC1	0.201921601	0.2	singlet	0.201921601	9.304738845	0	3.856796956	0.62262193	0.858626359	10309	3077	3	6	4	4	Myeloid cells
HC1_CTTCTAAAGTACCCTA-1	HC1	38854	6603	HC	P1	10K	HC1	0.437315775	0.45	singlet	0.437315775	19.72769856	0	17.1822721	0.63828692	0.832289963	10236	3451	5	3	2	2	Epithelials
HC1_CTTCTAACAGGGAATC-1	HC1	3419	1318	HC	P1	500	HC1	0.048189342	0.05	singlet	0.048189342	10.85112606	0	25.76776835	1.169932729	0.882853562	8331	1565	2	1	0	0	T cells
HC1_CTTCTAATCTATTCGT-1	HC1	50149	6835	HC	P1	10K	HC1	0.380679716	0.35	singlet	0.380679716	6.805718958	0	5.926339508	0.849468584	0.815856285	11128	3258	3	6	4	4	Myeloid cells
HC1_CTTCTCTCAAATCAGA-1	HC1	13080	3344	HC	P1	10K	HC1	0.599839608	0.6	singlet	0.599839608	8.195718654	0.00764526	20.382263	0.848623853	0.856109323	10484	3341	5	3	2	2	Epithelials
HC1_CTTCTCTGTACTCGCG-1	HC1	5893	2025	HC	P1	5K	HC1	0	0	singlet	0	8.722212795	0	22.34854913	0.661802138	0.876957555	8593	2029	2	1	0	0	T cells
HC1_CTTCTCTGTCGATTCA-1	HC1	92844	9670	HC	P1	10K	HC1	0.397919558	0.4	singlet	0.397919558	12.4800741	0	17.94730947	0.930593253	0.80225925	10603	3863	5	3	2	2	Epithelials
HC1_CTTCTCTGTTCTCTAT-1	HC1	12520	3642	HC	P1	10K	HC1	0.506951715	0.5	singlet	0.506951715	32.73162939	0	7.731629393	0.455271565	0.869127338	10492	3640	5	3	2	2	Epithelials
HC1_CTTGAGACACAAGGTG-1	HC1	22618	5417	HC	P1	10K	HC1	0.496617638	0.5	singlet	0.496617638	11.62790698	0	10.25731718	0.840038907	0.857457368	10842	4175	5	3	2	2	Epithelials
HC1_CTTGAGAGTCGGAAAC-1	HC1	17380	4599	HC	P1	10K	HC1	0.328203125	0.35	singlet	0.328203125	10.21864212	0	19.94821634	1.087456847	0.86382557	10877	4370	5	3	2	2	Epithelials
HC1_CTTGAGAGTCTATGAC-1	HC1	15316	3726	HC	P1	10K	HC1	0.245530672	0.25	singlet	0.245530672	8.207103682	0	17.68085662	0.672499347	0.853313934	10615	3665	3	16	19	19	Myeloid cells
HC1_CTTGAGATCGCGTAGC-1	HC1	55152	6976	HC	P1	10K	HC1	0.233998016	0.25	singlet	0.233998016	19.00928343	0	15.51348999	1.189440093	0.810620438	10313	3202	5	3	2	2	Epithelials
HC1_CTTGATTAGGGCGAAG-1	HC1	11563	3384	HC	P1	10K	HC1	0.140071945	0.15	singlet	0.140071945	7.506702413	0	12.86863271	1.452910144	0.868660864	10314	3384	3	6	4	4	Myeloid cells
HC1_CTTGATTTCGATTCCC-1	HC1	41839	6926	HC	P1	10K	HC1	0.456710408	0.45	singlet	0.456710408	14.79002844	0	17.07258778	1.926432276	0.830988842	10356	3597	5	3	2	2	Epithelials
HC1_CTTTCAAAGGTCGTCC-1	HC1	3127	1524	HC	P1	500	HC1	0	0	singlet	0	8.730412536	0	14.48672849	1.215222258	0.91069199	7925	1783	1	0	8	8	T cells
HC1_CTTTCAAAGTTGCTCA-1	HC1	24308	6079	HC	P1	10K	HC1	0.231956541	0.25	singlet	0.231956541	10.03784762	0	15.97416488	1.118973178	0.862756156	10731	4410	5	3	2	2	Epithelials
HC1_CTTTCAAGTATCAAGA-1	HC1	6299	2016	HC	P1	5K	HC1	0.092899298	0.1	singlet	0.092899298	5.778695031	0	11.31925702	1.016034291	0.86976949	8666	2018	3	6	4	4	Myeloid cells
HC1_CTTTCAATCAAAGGTA-1	HC1	2126	1076	HC	P1	500	HC1	0.096877617	0.1	singlet	0.096877617	5.268109125	0	16.5098777	0.752587018	0.911120852	7416	1637	11	12	12	12	T cells
HC1_CTTTCAATCATGGATC-1	HC1	25520	6235	HC	P1	10K	HC1	0.636615669	0.55	singlet	0.636615669	19.07915361	0	6.202978056	2.206112853	0.861116228	10807	4300	5	3	2	2	Epithelials
HC1_CTTTCGGAGACCATGG-1	HC1	3876	1663	HC	P1	500	HC1	0.10032063	0.1	singlet	0.10032063	10.21671827	0	21.56862745	1.135190918	0.897588568	8409	1809	2	1	0	0	T cells
HC1_GAAACCTAGACTCATC-1	HC1	25987	6205	HC	P1	10K	HC1	0.541598238	0.55	singlet	0.541598238	13.01804749	0	16.13499057	0.457921268	0.859105613	10629	4187	5	3	2	2	Epithelials
HC1_GAAACCTCAAGCTACT-1	HC1	7428	2398	HC	P1	5K	HC1	0	0	singlet	0	8.696822833	0	26.92514809	0.296176629	0.873149324	8833	2396	2	1	0	0	T cells
HC1_GAAACCTCAATCTCGA-1	HC1	5870	1656	HC	P1	5K	HC1	0.40450926	0.4	singlet	0.40450926	13.40715503	0	8.756388416	1.124361158	0.854170723	8505	1663	3	6	4	4	Myeloid cells
HC1_GAAATGAAGACAAGCC-1	HC1	78733	8923	HC	P1	10K	HC1	0.291288476	0.3	singlet	0.291288476	15.03562674	0	12.88532128	1.442851155	0.806859554	10907	3939	5	3	2	2	Epithelials
HC1_GAAATGAAGGCTGAAC-1	HC1	4176	1678	HC	P1	500	HC1	0	0	singlet	0	6.513409962	0	16.54693487	0.383141762	0.890639402	8544	1765	2	1	0	0	T cells
HC1_GAAATGACAGAATCGG-1	HC1	3266	1221	HC	P1	500	HC1	0.210576465	0.2	singlet	0.210576465	16.10532762	0	29.66932027	0.42865891	0.878401096	8398	1516	14	15	16	16	B cells
HC1_GAAATGAGTGGCTAGA-1	HC1	3188	1546	HC	P1	500	HC1	0	0	singlet	0	8.406524467	0	10.97867001	2.289836888	0.910287661	7898	1808	1	0	8	8	T cells
HC1_GAAATGAGTTCTCCTG-1	HC1	24569	6052	HC	P1	10K	HC1	0.433500726	0.4	singlet	0.433500726	10.43184501	0	9.723635476	0.643086817	0.86140436	10841	4399	5	3	2	2	Epithelials
HC1_GAAATGATCCATTTAC-1	HC1	47740	7626	HC	P1	10K	HC1	0.48154167	0.5	singlet	0.48154167	19.84080436	0	7.645580226	1.114369501	0.829748743	10716	3824	5	3	2	2	Epithelials
HC1_GAACACTAGGGAGGGT-1	HC1	2868	1339	HC	P1	500	HC1	0.098398588	0.1	singlet	0.098398588	11.15760112	0	13.73779637	1.778242678	0.904326537	7880	1656	2	1	0	0	T cells
HC1_GAACACTCAGCAGTGA-1	HC1	18396	4703	HC	P1	10K	HC1	0.399213509	0.4	singlet	0.399213509	18.89541205	0	11.29049793	1.804740161	0.861105078	10903	4305	5	3	2	2	Epithelials
HC1_GAACACTCATTGAGGG-1	HC1	13652	3780	HC	P1	10K	HC1	0	0	singlet	0	7.969528274	0	9.90331087	1.025490771	0.865132283	10589	3773	3	6	4	4	Myeloid cells
HC1_GAACACTTCTGGCCGA-1	HC1	2110	942	HC	P1	500	HC1	0.41258843	0.4	singlet	0.41258843	22.27488152	0	14.31279621	1.184834123	0.894644466	7846	1508	1	0	7	7	T cells
HC1_GAACGTTCAGCCCAGT-1	HC1	3759	1288	HC	P1	500	HC1	0.0497326	0.05	singlet	0.0497326	9.736632083	0	30.43362596	1.330140995	0.869888936	8543	1493	14	15	16	16	B cells
HC1_GAACGTTCATGCCGCA-1	HC1	22872	4884	HC	P1	10K	HC1	0.408751215	0.4	singlet	0.408751215	8.451381602	0	9.002273522	0.970619098	0.846184514	10828	3689	3	6	4	4	Myeloid cells
HC1_GAACGTTGTTGGGACA-1	HC1	56359	7457	HC	P1	10K	HC1	0.587103746	0.55	singlet	0.587103746	13.78129491	0	21.2956227	1.203002182	0.815111361	10247	3243	5	3	2	2	Epithelials
HC1_GAACGTTTCGACATCA-1	HC1	9695	2861	HC	P1	5K	HC1	0.191818781	0.2	singlet	0.191818781	7.209902011	0	7.622485817	2.04228984	0.867045379	9660	2860	3	6	4	4	Myeloid cells
HC1_GAACTGTGTCCACTCT-1	HC1	11839	3363	HC	P1	10K	HC1	0.232290839	0.25	singlet	0.232290839	9.82346482	0	11.31007686	1.54573866	0.865812452	10415	3362	15	17	20	20	Mast cells
HC1_GAAGAATTCACGGAGA-1	HC1	19676	3745	HC	P1	10K	HC1	0.373998536	0.35	singlet	0.373998536	17.72718032	0	8.517991462	1.356983127	0.832208758	10700	3152	3	6	4	4	Myeloid cells
HC1_GAAGAATTCAGAGCGA-1	HC1	6212	2358	HC	P1	5K	HC1	0.465750589	0.45	singlet	0.465750589	0.225370251	0	22.15067611	0.273663876	0.889095181	8566	2369	5	3	2	2	Epithelials
HC1_GAAGAATTCGACGATT-1	HC1	25395	5800	HC	P1	10K	HC1	0.252013926	0.25	singlet	0.252013926	12.99074621	0	17.95629061	0.830872219	0.854402524	10474	3941	5	3	2	2	Epithelials
HC1_GAAGCCCAGGTACTGG-1	HC1	4784	2089	HC	P1	500	HC1	0.700484748	0.7	singlet	0.700484748	13.08528428	0	17.4958194	1.379598662	0.902208382	8714	2116	5	3	2	2	Epithelials
HC1_GAAGCCCGTCACTACA-1	HC1	11716	3041	HC	P1	10K	HC1	0.15660562	0.15	singlet	0.15660562	9.696142028	0	15.43188802	2.475247525	0.856034724	10310	3040	15	17	20	20	Mast cells
HC1_GAAGCCCGTCACTTCC-1	HC1	6050	1917	HC	P1	5K	HC1	0.249013154	0.25	singlet	0.249013154	4.595041322	0	9.173553719	0.26446281	0.868015455	8575	1920	3	6	4	4	Myeloid cells
HC1_GAAGCCCTCAAAGGTA-1	HC1	21053	3870	HC	P1	10K	HC1	0.18192678	0.2	singlet	0.18192678	14.05025412	0	16.60095948	0.479741605	0.829852047	10586	2995	3	16	19	19	Myeloid cells
HC1_GAAGCGAGTAGAGTTA-1	HC1	5386	1847	HC	P1	5K	HC1	0.09724192	0.1	singlet	0.09724192	9.78462681	0	14.33345711	0.594132937	0.875431178	8569	1863	3	6	4	4	Myeloid cells
HC1_GAAGCGATCAGGAAGC-1	HC1	22592	5283	HC	P1	10K	HC1	0.40425073	0.35	singlet	0.40425073	9.675991501	0	26.27921388	0.628541076	0.855057272	10621	3948	5	3	2	2	Epithelials
HC1_GAAGCGATCTGCTTAT-1	HC1	1313	942	HC	P1	500	HC1	0.045078817	0.05	singlet	0.045078817	0.380807312	0	13.09977152	1.523229246	0.953751899	6701	1755	5	3	2	2	Epithelials
HC1_GAAGGACAGAGATTCA-1	HC1	20139	4563	HC	P1	10K	HC1	0.61083093	0.6	singlet	0.61083093	17.7019713	0	18.19852028	1.171855604	0.850190113	10767	3876	5	3	2	2	Epithelials
HC1_GAAGGACAGGAGAGGC-1	HC1	57627	7416	HC	P1	10K	HC1	0.285264737	0.25	singlet	0.285264737	19.94204106	0	15.84153261	1.613826852	0.81295395	10364	3238	5	3	2	2	Epithelials
HC1_GAAGGACAGGGTAGCT-1	HC1	3455	1481	HC	P1	500	HC1	0.065262041	0.05	singlet	0.065262041	14.38494935	0	12.30101302	0.607814761	0.896029845	8237	1693	2	1	0	0	T cells
HC1_GAAGGACAGTAGGGTC-1	HC1	14312	3918	HC	P1	10K	HC1	0.395778607	0.4	singlet	0.395778607	9.872833985	0	9.663219676	1.069032979	0.864611052	10648	3906	3	6	4	4	Myeloid cells
HC1_GAAGGACCAAAGCACG-1	HC1	2676	1248	HC	P1	500	HC1	0.102178323	0.1	singlet	0.102178323	0.33632287	0	22.94469357	1.158445441	0.903348544	7757	1554	5	3	2	2	Epithelials
HC1_GAAGGACCATGTGGCC-1	HC1	6154	1648	HC	P1	5K	HC1	0.090679038	0.1	singlet	0.090679038	12.02469938	0	33.8479038	0.861228469	0.848990102	8822	1649	14	15	16	16	B cells
HC1_GAAGGACTCCACAGCG-1	HC1	23467	4738	HC	P1	10K	HC1	0.464279014	0.45	singlet	0.464279014	6.622065027	0	28.16721353	0.656240678	0.841009207	10362	3303	5	3	2	2	Epithelials
HC1_GAAGGGTAGCACTAAA-1	HC1	31968	5625	HC	P1	10K	HC1	0.69514809	0.7	singlet	0.69514809	32.92354855	0	14.87424925	0.588088088	0.832488213	10076	2977	5	3	2	2	Epithelials
HC1_GAAGGGTAGTCGCCCA-1	HC1	8012	2698	HC	P1	5K	HC1	0.313886505	0.35	singlet	0.313886505	10.58412381	0	16.02596106	1.098352471	0.87891128	8924	2697	14	15	16	16	B cells
HC1_GAAGGGTCACGCTGTG-1	HC1	31906	5760	HC	P1	10K	HC1	0.284627187	0.3	singlet	0.284627187	21.49125556	0	18.94001128	1.27562214	0.834930962	10117	3151	5	3	2	2	Epithelials
HC1_GAAGGGTGTATGCAAA-1	HC1	3049	1176	HC	P1	500	HC1	0.299245149	0.3	singlet	0.299245149	10.4624467	0	13.97179403	1.705477206	0.881248161	8051	1469	3	6	4	4	Myeloid cells
HC1_GAAGGGTGTGGATCGA-1	HC1	56233	7567	HC	P1	10K	HC1	0.551014289	0.55	singlet	0.551014289	22.52414063	0	13.34269913	1.465331745	0.816617027	10248	3386	5	3	2	2	Epithelials
HC1_GAAGTAAAGCTAAATG-1	HC1	20718	5180	HC	P1	10K	HC1	0.243242273	0.25	singlet	0.243242273	14.10850468	0	13.91543585	0.482672073	0.860526053	10974	4419	5	3	2	2	Epithelials
HC1_GAAGTAAGTAGCACGA-1	HC1	3032	1476	HC	P1	500	HC1	0	0	singlet	0	8.080474934	0	11.67546174	1.583113456	0.910204722	7855	1753	1	0	8	8	T cells
HC1_GAAGTAAGTGCAGTGA-1	HC1	1918	837	HC	P1	500	HC1	0.249094034	0.25	singlet	0.249094034	12.87799791	0	22.05422315	0.625651721	0.890301629	7832	1484	2	1	0	0	T cells
HC1_GAATAGACACGGTGCT-1	HC1	1365	836	HC	P1	500	HC1	0.448499675	0.45	singlet	0.448499675	9.157509158	0	13.84615385	1.025641026	0.932083775	7149	1649	2	1	0	0	T cells
HC1_GAATAGAGTTAGAGAT-1	HC1	5092	1843	HC	P1	5K	HC1	0	0	singlet	0	8.719560094	0	25.51060487	0.726630008	0.880934354	8674	1869	2	1	0	0	T cells
HC1_GAATCACAGAGTAACT-1	HC1	11389	4025	HC	P1	10K	HC1	0.506955722	0.55	singlet	0.506955722	10.78233383	0	18.20177364	0.509263324	0.888642595	10387	4024	5	3	2	2	Epithelials
HC1_GAATCACAGCACTCAT-1	HC1	1639	885	HC	P1	500	HC1	0	0	singlet	0	0	0	20.80536913	0.732153752	0.916743161	7330	1483	5	3	2	2	Epithelials
HC1_GAATCACAGCCGAATG-1	HC1	20508	4916	HC	P1	10K	HC1	0.260649189	0.25	singlet	0.260649189	16.40335479	0	17.23717574	1.175151161	0.85614043	10770	4111	5	3	2	2	Epithelials
HC1_GAATCACAGGAGTACC-1	HC1	11887	3260	HC	P1	10K	HC1	0.450487934	0.45	singlet	0.450487934	10.36426348	0	17.6495331	4.399764449	0.862124	10334	3260	5	3	2	2	Epithelials
HC1_GAATCACAGTCCTGTA-1	HC1	38851	6647	HC	P1	10K	HC1	0.537323483	0.5	singlet	0.537323483	14.16951945	0	18.82577025	0.813363877	0.832924532	10187	3364	5	3	2	2	Epithelials
HC1_GAATCACTCCATACAG-1	HC1	21387	5311	HC	P1	10K	HC1	0.329091243	0.35	singlet	0.329091243	16.53808388	0	16.64562585	0.921120307	0.860288076	10832	4289	5	3	2	2	Epithelials
HC1_GAATCACTCGCCTCTA-1	HC1	20740	4463	HC	P1	10K	HC1	0.374496458	0.4	singlet	0.374496458	9.358727097	0	17.82545805	2.020250723	0.845445582	10824	3703	3	16	19	19	Myeloid cells
HC1_GAATCGTGTCTGCAAT-1	HC1	41304	5979	HC	P1	10K	HC1	0.643745988	0.65	singlet	0.643745988	21.57902382	0	17.31793531	1.280747627	0.81816183	9995	2834	5	3	2	2	Epithelials
HC1_GAATCGTGTTGTTGCA-1	HC1	15474	3716	HC	P1	10K	HC1	0.413322552	0.4	singlet	0.413322552	9.028047047	0	20.78324932	1.105079488	0.852127529	10558	3642	3	16	19	19	Myeloid cells
HC1_GAATCGTTCTTAGTTC-1	HC1	65274	8252	HC	P1	10K	HC1	0.382466546	0.35	singlet	0.382466546	7.428685235	0	21.48328584	0.928394154	0.813451824	10879	3896	5	3	2	2	Epithelials
HC1_GACACGCAGGCATCAG-1	HC1	9844	2680	HC	P1	5K	HC1	0.194085683	0.2	singlet	0.194085683	10.72734661	0	15.83705811	1.503453881	0.858499241	9722	2680	3	6	4	4	Myeloid cells
HC1_GACACGCCAGGGAATC-1	HC1	20905	4218	HC	P1	10K	HC1	0.448511879	0.45	singlet	0.448511879	12.56637168	0	31.27959818	0.545324085	0.839096448	10587	3365	5	3	2	2	Epithelials
HC1_GACACGCGTTGCATCA-1	HC1	35867	7109	HC	P1	10K	HC1	0.297738923	0.3	singlet	0.297738923	8.163492904	0	12.01661695	1.555747623	0.845678683	10532	4143	5	3	2	2	Epithelials
HC1_GACACGCGTTGGACTT-1	HC1	5019	1450	HC	P1	5K	HC1	0.094431397	0.1	singlet	0.094431397	8.846383742	0	37.91591951	1.21538155	0.854281282	8885	1477	2	1	0	0	T cells
HC1_GACAGCCAGACTTCCA-1	HC1	3640	1301	HC	P1	500	HC1	0	0	singlet	0	11.37362637	0	23.2967033	1.648351648	0.874526435	8390	1509	2	1	0	0	T cells
HC1_GACAGCCAGCCGCACT-1	HC1	22693	4746	HC	P1	10K	HC1	0.399790065	0.4	singlet	0.399790065	17.92623276	0	19.74177059	0.462697748	0.84398966	10512	3501	5	3	2	2	Epithelials
HC1_GACATCATCAGTGTTG-1	HC1	39892	6112	HC	P1	10K	HC1	0.386051387	0.4	singlet	0.386051387	18.27434072	0	19.90875363	1.453925599	0.822924867	10224	2956	5	3	2	2	Epithelials
HC1_GACATCATCCAAATGC-1	HC1	17455	3076	HC	P1	10K	HC1	0.554144492	0.55	singlet	0.554144492	5.631624176	0	13.19965626	2.589515898	0.822265967	10989	2790	14	15	16	16	B cells
HC1_GACATCATCGTTCGCT-1	HC1	16685	3856	HC	P1	10K	HC1	0.205588335	0.2	singlet	0.205588335	9.175906503	0	8.043152532	2.205573869	0.849327325	10791	3675	3	6	4	4	Myeloid cells
HC1_GACCAATGTGCCTACG-1	HC1	30848	5715	HC	P1	10K	HC1	0.39477784	0.4	singlet	0.39477784	24.11825726	0	12.18231328	1.617608921	0.836896023	10295	3362	5	3	2	2	Epithelials
HC1_GACCCAGAGCTCGCAC-1	HC1	5786	2418	HC	P1	5K	HC1	0.053237159	0.05	singlet	0.053237159	8.244037331	0	10.8710681	1.313515382	0.899286544	8461	2425	2	1	0	0	T cells
HC1_GACCCAGCAGATCCTA-1	HC1	11957	3266	HC	P1	10K	HC1	0.342719664	0.35	singlet	0.342719664	17.67165677	0	15.55574141	0.242535753	0.86178071	10373	3266	3	16	19	19	Myeloid cells
HC1_GACCCAGTCAAATGCC-1	HC1	58279	8039	HC	P1	10K	HC1	0.587434817	0.4	singlet	0.587434817	7.129497761	0	18.20209681	1.010655639	0.819471644	10583	3768	5	3	2	2	Epithelials
HC1_GACCCAGTCTCCGCAT-1	HC1	4374	1675	HC	P1	500	HC1	0.184283713	0.2	singlet	0.184283713	9.144947417	0	23.75400091	1.394604481	0.885504574	8681	1736	7	5	3	3	T cells
HC1_GACCCTTAGGCCTGCT-1	HC1	7363	2240	HC	P1	5K	HC1	0.045570103	0.05	singlet	0.045570103	6.722803205	0	10.5391824	0.733396713	0.866356489	8812	2240	3	6	4	4	Myeloid cells
HC1_GACCCTTAGGGCTTCC-1	HC1	28008	5878	HC	P1	10K	HC1	0.546703254	0.55	singlet	0.546703254	21.07612111	0	13.48543273	0.585546987	0.847535528	10457	3759	5	3	2	2	Epithelials
HC1_GACCCTTCACAAATGA-1	HC1	67747	8231	HC	P1	10K	HC1	0.520091472	0.45	singlet	0.520091472	17.5092624	0	13.51498959	1.670922698	0.810503354	10707	3786	5	3	2	2	Epithelials
HC1_GACCCTTCAGACATCT-1	HC1	3277	1467	HC	P1	500	HC1	0.293867734	0.3	singlet	0.293867734	11.84009765	0	23.61916387	1.495270064	0.900711516	8156	1681	5	3	2	2	Epithelials
HC1_GACCGTGCACGTCTCT-1	HC1	5496	1946	HC	P1	5K	HC1	0.141302946	0.15	singlet	0.141302946	15.68413392	0	15.92066958	0.218340611	0.879438969	8620	1958	2	1	0	0	T cells
HC1_GACCGTGCACTCATAG-1	HC1	18361	4150	HC	P1	10K	HC1	0.140488873	0.15	singlet	0.140488873	7.145580306	0	12.0853984	1.655683242	0.848530972	10923	3799	3	6	4	4	Myeloid cells
HC1_GACCGTGCATAGTCAC-1	HC1	3597	1410	HC	P1	500	HC1	0	0	singlet	0	12.42702252	0	18.9324437	1.417848207	0.885622009	8365	1620	2	1	0	0	T cells
HC1_GACCGTGCATCGAAGG-1	HC1	25918	4610	HC	P1	10K	HC1	0.337528173	0.35	singlet	0.337528173	12.77876379	0	4.375337603	0.517015202	0.830093278	10555	2842	3	6	4	4	Myeloid cells
HC1_GACCGTGTCGAAGGAC-1	HC1	6571	2207	HC	P1	5K	HC1	0.13844999	0.15	singlet	0.13844999	10.56155836	0	19.69258865	1.71967737	0.875884003	8723	2208	11	12	12	12	T cells
HC1_GACCTTCAGGTCCGAA-1	HC1	6808	2667	HC	P1	5K	HC1	0.255017675	0.15	singlet	0.255017675	6.404230317	0	10.7226792	1.16039953	0.8938183	8592	2666	1	0	8	8	T cells
HC1_GACCTTCCAAGATCCT-1	HC1	48084	7124	HC	P1	10K	HC1	0.434280027	0.4	singlet	0.434280027	6.686215789	0	19.42226104	0.958738874	0.822879843	10340	3375	5	3	2	2	Epithelials
HC1_GACCTTCGTAGAATGT-1	HC1	44167	6052	HC	P1	10K	HC1	0.556781762	0.55	singlet	0.556781762	31.23372654	0	20.05796183	0.280752598	0.814169906	9981	2511	5	3	2	2	Epithelials
HC1_GACCTTCGTAGAGACC-1	HC1	2631	1185	HC	P1	500	HC1	0	0	singlet	0	9.844165716	0	18.24401368	1.330292664	0.898716299	7823	1596	1	0	7	7	T cells
HC1_GACCTTCGTGGAACAC-1	HC1	2104	865	HC	P1	500	HC1	0	0	singlet	0	0.095057034	0	37.73764259	0.095057034	0.883832587	7830	1393	5	3	2	2	Epithelials
HC1_GACCTTCTCAAAGGAT-1	HC1	5674	2047	HC	P1	5K	HC1	0.159271017	0.15	singlet	0.159271017	8.142403948	0	14.73387381	1.26894607	0.882049935	8476	2053	3	6	4	4	Myeloid cells
HC1_GACCTTCTCCTGGCTT-1	HC1	1854	1033	HC	P1	500	HC1	0.085464025	0.1	singlet	0.085464025	7.227615965	0	15.31823085	0.593311758	0.922276353	7423	1703	1	0	7	7	T cells
HC1_GACGCTGCAAAGGGCT-1	HC1	2031	1164	HC	P1	500	HC1	0.047138748	0.05	singlet	0.047138748	0.246184146	0	18.51304776	1.378631216	0.926911081	7344	1669	5	3	2	2	Epithelials
HC1_GACGTTACATTACGGT-1	HC1	24809	5738	HC	P1	10K	HC1	0.141554749	0.15	singlet	0.141554749	13.64021121	0	16.25619735	0.624773268	0.855311661	10617	4043	5	3	2	2	Epithelials
HC1_GACGTTAGTCGGCTAC-1	HC1	7487	2312	HC	P1	5K	HC1	0.23891394	0.25	singlet	0.23891394	10.9923868	0	5.823427274	0.587685321	0.868280987	8805	2312	3	6	4	4	Myeloid cells
HC1_GACGTTAGTGTACAGG-1	HC1	32284	5712	HC	P1	10K	HC1	0.379566014	0.4	singlet	0.379566014	16.34555817	0	18.18857638	0.749597324	0.833177811	10097	3181	5	3	2	2	Epithelials
HC1_GACGTTATCAACCTCC-1	HC1	2553	1240	HC	P1	500	HC1	0.151660685	0.15	singlet	0.151660685	8.499804152	0	12.88679984	1.018409714	0.907947035	7690	1673	2	1	0	0	T cells
HC1_GACTATGTCTTACCAT-1	HC1	20396	5616	HC	P1	10K	HC1	0.392552531	0.4	singlet	0.392552531	9.447930967	0	12.29162581	0.671700333	0.870028529	11113	4949	5	3	2	2	Epithelials
HC1_GACTCAACACCCAAGC-1	HC1	41247	6642	HC	P1	10K	HC1	0.422851097	0.4	singlet	0.422851097	20.60028608	0	18.93713482	1.221907048	0.828163365	10179	3219	5	3	2	2	Epithelials
HC1_GACTCAAGTCAAGCGA-1	HC1	3095	1312	HC	P1	500	HC1	0	0	singlet	0	9.789983845	0	22.45557351	1.292407108	0.893221698	8129	1591	2	1	0	0	T cells
HC1_GACTCAAGTCGAACAG-1	HC1	1755	869	HC	P1	500	HC1	0.043508177	0.05	singlet	0.043508177	0.626780627	0	32.42165242	1.253561254	0.90590898	7623	1484	5	3	2	2	Epithelials
HC1_GACTCAAGTTCCTAAG-1	HC1	24772	5529	HC	P1	10K	HC1	0.572512558	0.5	singlet	0.572512558	31.30954303	0	6.818181818	0.601485548	0.851770539	10484	3672	5	3	2	2	Epithelials
HC1_GACTCAATCAGGTGTT-1	HC1	35753	6189	HC	P1	10K	HC1	0.506819484	0.5	singlet	0.506819484	15.92034235	0	18.57746203	0.769166224	0.832716949	10171	3188	5	3	2	2	Epithelials
HC1_GACTCAATCTAAGAAG-1	HC1	124658	9610	HC	P1	10K	HC1	0.597267804	0.5	singlet	0.597267804	13.3886313	0.000802195	20.96135025	0.861557221	0.781582047	10096	2836	5	3	2	2	Epithelials
HC1_GACTCTCGTGGTCCCA-1	HC1	34671	6928	HC	P1	10K	HC1	0.342064288	0.35	singlet	0.342064288	9.114245335	0	17.19881169	0.449943757	0.845955139	10357	3909	5	3	2	2	Epithelials
HC1_GACTCTCGTTGACTAC-1	HC1	2100	965	HC	P1	500	HC1	0.243567055	0.25	singlet	0.243567055	14.61904762	0	4.952380952	0.428571429	0.898353495	7563	1541	3	6	4	4	Myeloid cells
HC1_GACTCTCTCAGTGCGC-1	HC1	34576	6277	HC	P1	10K	HC1	0.478842702	0.45	singlet	0.478842702	19.9242249	0	14.90629338	0.69990745	0.836735097	10350	3423	5	3	2	2	Epithelials
HC1_GACTCTCTCCGTAGTA-1	HC1	55863	7251	HC	P1	10K	HC1	0.435742186	0.45	singlet	0.435742186	22.13450763	0	14.69129835	1.38374237	0.813207681	10195	3110	5	3	2	2	Epithelials
HC1_GACTCTCTCGACCCAG-1	HC1	19449	4328	HC	P1	10K	HC1	0.103823013	0.1	singlet	0.103823013	7.254871716	0	9.239549591	0.791814489	0.847837339	10907	3793	3	16	19	19	Myeloid cells
HC1_GACTGATGTACACTCA-1	HC1	3631	1258	HC	P1	500	HC1	0	0	singlet	0	12.75130818	0	20.29743872	3.30487469	0.870690389	8446	1465	1	0	7	7	T cells
HC1_GACTGATTCATTTGGG-1	HC1	37495	5911	HC	P1	10K	HC1	0.484714804	0.5	singlet	0.484714804	12.01493532	0	23.11774903	0.637418322	0.824591808	10335	3070	5	3	2	2	Epithelials
HC1_GAGAAATAGACGGTCA-1	HC1	2773	1321	HC	P1	500	HC1	0	0	singlet	0	9.953119365	0	13.95600433	1.767039308	0.906461882	7813	1670	1	0	8	8	T cells
HC1_GAGAAATTCGTTCTCG-1	HC1	10615	3155	HC	P1	10K	HC1	0.289989686	0.3	singlet	0.289989686	7.941592087	0	11.09750353	1.902967499	0.869117957	10076	3154	15	17	20	20	Mast cells
HC1_GAGACCCAGCGTGCTC-1	HC1	64530	7191	HC	P1	10K	HC1	0.696719953	0.6	singlet	0.696719953	25.63458856	0	16.9735007	1.314117465	0.801867027	10121	2805	5	3	2	2	Epithelials
HC1_GAGACCCCAGGGATAC-1	HC1	4172	1751	HC	P1	500	HC1	0.098457593	0.1	singlet	0.098457593	9.851390221	0	20.49376798	1.749760307	0.895850195	8581	1853	2	1	0	0	T cells
HC1_GAGACCCGTGTCATCA-1	HC1	30986	5895	HC	P1	10K	HC1	0.579982869	0.55	singlet	0.579982869	9.930291099	0	19.58626476	0.567998451	0.839533479	10258	3354	5	3	2	2	Epithelials
HC1_GAGACTTAGAGAGCCT-1	HC1	26748	5081	HC	P1	10K	HC1	0.693643304	0.7	singlet	0.693643304	33.7969194	0	11.23074622	0.444893076	0.837069199	10300	3128	5	3	2	2	Epithelials
HC1_GAGACTTCACGGTGTC-1	HC1	4919	2018	HC	P1	500	HC1	0	0	singlet	0	5.529579183	0	15.57227079	1.158772108	0.895187278	8648	2049	2	1	0	0	T cells
HC1_GAGACTTCACTCAAGT-1	HC1	8048	2744	HC	P1	5K	HC1	0.64307904	0.65	singlet	0.64307904	15.86729622	0	16.60039761	1.056163022	0.880352997	8969	2744	5	3	2	2	Epithelials
HC1_GAGAGGTGTATCGTGT-1	HC1	18022	4615	HC	P1	10K	HC1	0.444895613	0.45	singlet	0.444895613	12.89535013	0	5.903895239	1.170791255	0.860982456	11068	4274	3	6	4	4	Myeloid cells
HC1_GAGATGGAGTGGCAGT-1	HC1	20838	4823	HC	P1	10K	HC1	0.521676649	0.5	singlet	0.521676649	30.23322776	0	16.22036664	0.585468855	0.852845576	10770	3945	5	3	2	2	Epithelials
HC1_GAGCCTGAGTTAACGA-1	HC1	3253	1258	HC	P1	500	HC1	0	0	singlet	0	20.62711343	0	19.52044267	0.584076237	0.882525612	8289	1510	2	1	0	0	T cells
HC1_GAGCCTGGTTGCTCCT-1	HC1	5378	2161	HC	P1	5K	HC1	0	0	singlet	0	10.54295277	0	17.42283377	0.892525102	0.893860552	8507	2171	2	1	0	0	T cells
HC1_GAGGCAAAGCCTTTCC-1	HC1	2960	1228	HC	P1	500	HC1	0.052043692	0.05	singlet	0.052043692	6.621621622	0	23.07432432	1.216216216	0.889927619	7997	1546	2	1	0	0	T cells
HC1_GAGGCAAGTATCCTCC-1	HC1	4217	1848	HC	P1	500	HC1	0	0	singlet	0	9.082285985	0	9.224567228	2.371354043	0.901158268	8501	1950	2	1	0	0	T cells
HC1_GAGGCAAGTCGTCGGT-1	HC1	3556	1367	HC	P1	500	HC1	0.049445836	0.05	singlet	0.049445836	8.548931384	0	26.79977503	0.731158605	0.883075835	8335	1593	2	1	0	0	T cells
HC1_GAGGGATCACAGCTTA-1	HC1	52391	7062	HC	P1	10K	HC1	0.327308488	0.3	singlet	0.327308488	7.375312554	0	6.844687065	1.284571778	0.815579225	11114	3488	3	6	4	4	Myeloid cells
HC1_GAGGGTAAGACGTCGA-1	HC1	3020	1421	HC	P1	500	HC1	0	0	singlet	0	9.370860927	0	14.83443709	0.629139073	0.905916031	7922	1700	1	0	8	8	T cells
HC1_GAGGGTAAGGTACAGC-1	HC1	29241	4715	HC	P1	10K	HC1	0.197008264	0.2	singlet	0.197008264	7.041482849	0	8.754830546	1.073834684	0.822545476	10518	2678	3	6	4	4	Myeloid cells
HC1_GAGGGTATCCGTGCGA-1	HC1	41932	6723	HC	P1	10K	HC1	0.550227991	0.55	singlet	0.550227991	11.83344462	0	14.48774206	0.970619098	0.828020632	10408	3354	5	3	2	2	Epithelials
HC1_GAGTCATAGGTGCGAT-1	HC1	55353	6920	HC	P1	10K	HC1	0.429585915	0.4	singlet	0.429585915	18.91496396	0	18.76501725	0.903293408	0.809612441	10106	2845	5	3	2	2	Epithelials
HC1_GAGTCATTCCTGTACC-1	HC1	8585	2742	HC	P1	5K	HC1	0.091426489	0.1	singlet	0.091426489	0.081537566	0	28.52649971	0.640652301	0.873994516	9112	2742	5	3	2	2	Epithelials
HC1_GAGTCTAAGTCATGAA-1	HC1	2719	1021	HC	P1	500	HC1	0.09452855	0.1	singlet	0.09452855	9.856564914	0	29.20191247	0.735564546	0.876140716	8115	1429	2	1	0	0	T cells
HC1_GAGTCTAGTCACTTAG-1	HC1	3968	1507	HC	P1	500	HC1	0.214310855	0.2	singlet	0.214310855	11.21471774	0	12.62600806	1.108870968	0.883159639	8342	1623	2	1	8	8	T cells
HC1_GAGTCTAGTGCCTGCA-1	HC1	40241	7325	HC	P1	10K	HC1	0.590917522	0.6	singlet	0.590917522	12.00765389	0	10.53154743	1.046196665	0.839323701	10844	3889	5	3	2	2	Epithelials
HC1_GAGTGAGAGAGGATCC-1	HC1	49853	6289	HC	P1	10K	HC1	0.425923658	0.4	singlet	0.425923658	25.97637053	0	14.83762261	1.309850962	0.808606048	10058	2732	5	3	2	2	Epithelials
HC1_GAGTGAGCACAGCATT-1	HC1	64891	8122	HC	P1	10K	HC1	0.358490514	0.35	singlet	0.358490514	19.09201584	0	14.06050146	1.154243269	0.812450772	10509	3632	5	3	2	2	Epithelials
HC1_GAGTGAGCACGCGGTT-1	HC1	3671	1370	HC	P1	500	HC1	0	0	singlet	0	10.35140289	0	22.85480795	1.552710433	0.879918735	8428	1548	14	15	16	16	B cells
HC1_GAGTGAGGTCCATCTC-1	HC1	56941	6685	HC	P1	10K	HC1	0.479649136	0.5	singlet	0.479649136	15.07700954	0	16.76120897	2.230378813	0.804365822	10387	3110	5	3	2	2	Epithelials
HC1_GAGTGAGTCCACTGAA-1	HC1	17089	4124	HC	P1	10K	HC1	0.044205928	0.05	singlet	0.044205928	7.215167652	0	9.491485751	1.480484522	0.854136706	10873	3920	3	6	4	4	Myeloid cells
HC1_GAGTGAGTCGTTAGTG-1	HC1	21600	4882	HC	P1	10K	HC1	0.566892468	0.55	singlet	0.566892468	11.47222222	0	24.89814815	0.541666667	0.85099484	10741	3895	5	3	2	2	Epithelials
HC1_GAGTGTTAGATAACGT-1	HC1	12484	3857	HC	P1	10K	HC1	0.290965187	0.3	singlet	0.290965187	15.85229093	0	15.3957065	0.488625441	0.875473616	10502	3857	5	3	2	2	Epithelials
HC1_GAGTGTTAGGCGCTTC-1	HC1	7226	2666	HC	P1	5K	HC1	0.101213967	0.1	singlet	0.101213967	7.01632992	0	15.76252422	1.577636313	0.887782	8725	2665	2	1	0	0	T cells
HC1_GAGTGTTCACAGGATG-1	HC1	6690	2441	HC	P1	5K	HC1	0.091807199	0.1	singlet	0.091807199	10.01494768	0	12.73542601	2.092675635	0.885539983	8641	2441	2	1	8	8	T cells
HC1_GAGTTACAGGCTATCT-1	HC1	72556	8698	HC	P1	10K	HC1	0.373640472	0.35	singlet	0.373640472	13.66806329	0	14.04983737	1.226638734	0.810467837	10782	4009	5	3	2	2	Epithelials
HC1_GAGTTACAGGTCCCGT-1	HC1	9114	2673	HC	P1	5K	HC1	0.096177422	0.1	singlet	0.096177422	7.680491551	0	11.68531929	1.612903226	0.865467371	9305	2673	3	6	4	4	Myeloid cells
HC1_GAGTTACAGTTCTCTT-1	HC1	31654	5701	HC	P1	10K	HC1	0.429511711	0.4	singlet	0.429511711	19.35300436	0	13.55278954	1.222594301	0.834576299	10183	3172	5	3	2	2	Epithelials
HC1_GAGTTACCACTCACTC-1	HC1	2591	1346	HC	P1	500	HC1	0.094538044	0.1	singlet	0.094538044	6.676958703	0	17.48359707	0.964878425	0.916676412	7634	1739	2	1	0	0	T cells
HC1_GAGTTACCATAGGAGC-1	HC1	5308	2020	HC	P1	5K	HC1	0	0	singlet	0	0.150715901	0	22.66390354	0.904295403	0.887359107	8606	2039	5	3	2	2	Epithelials
HC1_GAGTTACGTATCATGC-1	HC1	5280	1804	HC	P1	5K	HC1	0.09927066	0.1	singlet	0.09927066	16.95075758	0	20.11363636	1.136363636	0.874713066	8722	1817	2	1	0	0	T cells
HC1_GAGTTACGTGAACCGA-1	HC1	21469	4124	HC	P1	10K	HC1	0.094803372	0.1	singlet	0.094803372	7.890446691	0	14.84465974	0.768550002	0.834597349	10694	3153	3	6	4	4	Myeloid cells
HC1_GAGTTGTAGCATCTTG-1	HC1	22054	5657	HC	P1	10K	HC1	0.671087422	0.7	singlet	0.671087422	17.21229709	0	11.95248028	0.566790605	0.863956968	10980	4534	5	3	2	2	Epithelials
HC1_GAGTTGTAGGGCTGAT-1	HC1	28379	5457	HC	P1	10K	HC1	0.396626509	0.4	singlet	0.396626509	13.39018288	0	15.2119525	1.092357025	0.83919973	10235	3346	5	3	2	2	Epithelials
HC1_GAGTTGTCACCCTGTT-1	HC1	2588	1263	HC	P1	500	HC1	0.049660894	0.05	singlet	0.049660894	10.08500773	0	16.11282844	0.618238022	0.908712516	7682	1674	1	0	7	7	T cells
HC1_GAGTTTGAGTATTAGG-1	HC1	25766	5952	HC	P1	10K	HC1	0.606736629	0.55	singlet	0.606736629	10.94465575	0	19.78576419	1.040130404	0.855729472	10477	4031	5	3	2	2	Epithelials
HC1_GAGTTTGGTGTATACC-1	HC1	12318	3585	HC	P1	10K	HC1	0.352826749	0.3	singlet	0.352826749	7.566163338	0	18.22536126	0.860529307	0.868953484	10448	3584	2	1	0	0	T cells
HC1_GAGTTTGGTTAACAGA-1	HC1	51763	6069	HC	P1	10K	HC1	0.183101484	0.2	singlet	0.183101484	6.479531712	0	6.954774646	0.940826459	0.802524722	10941	2709	3	6	4	4	Myeloid cells
HC1_GAGTTTGTCAATCTCT-1	HC1	3443	1390	HC	P1	500	HC1	0.096345559	0.1	singlet	0.096345559	8.655242521	0	24.71681673	1.481266337	0.88862617	8298	1601	2	1	0	0	T cells
HC1_GATAGAAAGAGATCGC-1	HC1	2215	1107	HC	P1	500	HC1	0.049192049	0.05	singlet	0.049192049	6.230248307	0	15.8013544	1.534988713	0.909957412	7548	1615	1	0	7	7	T cells
HC1_GATAGAAGTTCTCTCG-1	HC1	2974	1214	HC	P1	500	HC1	0.094565846	0.1	singlet	0.094565846	13.7861466	0	24.5460659	0.706119704	0.88796888	8133	1543	2	1	0	0	T cells
HC1_GATAGAATCCCTAGGG-1	HC1	39551	6885	HC	P1	10K	HC1	0.388491948	0.4	singlet	0.388491948	15.79479659	0	16.86177341	1.456347501	0.834842829	10254	3546	5	3	2	2	Epithelials
HC1_GATAGCTAGGCCTTGC-1	HC1	30363	5748	HC	P1	10K	HC1	0.641170588	0.6	singlet	0.641170588	8.101966209	0	11.39215493	0.731153048	0.838738881	10420	3409	5	3	2	2	Epithelials
HC1_GATAGCTAGGCTTTCA-1	HC1	5682	1720	HC	P1	5K	HC1	0	0	singlet	0	12.07321366	0	5.825413587	1.020767335	0.861773176	8523	1738	3	6	4	4	Myeloid cells
HC1_GATAGCTCACAAGTGG-1	HC1	3562	1378	HC	P1	500	HC1	0	0	singlet	0	9.180235823	0	15.74957889	3.228523302	0.883873806	8300	1561	11	12	12	12	T cells
HC1_GATCACAAGCAGAAAG-1	HC1	22076	4011	HC	P1	10K	HC1	0.471013324	0.5	singlet	0.471013324	31.5093314	0	24.56060881	0.294437398	0.829493255	10372	2855	5	3	2	2	Epithelials
HC1_GATCACAAGCCTAGGA-1	HC1	5418	2197	HC	P1	5K	HC1	0	0	singlet	0	5.850867479	0	14.37799926	1.144333702	0.895011825	8460	2208	2	1	0	0	T cells
HC1_GATCACAGTCACTCGG-1	HC1	26451	5908	HC	P1	10K	HC1	0.380535699	0.4	singlet	0.380535699	15.07693471	0.003780575	20.54364674	0.801481986	0.8527959	10407	3839	5	3	2	2	Epithelials
HC1_GATCACATCCAATCCC-1	HC1	14046	3560	HC	P1	10K	HC1	0.662687147	0.65	singlet	0.662687147	16.82329489	0	18.35397978	0.562437705	0.856276047	10569	3538	5	3	2	2	Epithelials
HC1_GATCATGTCTTTGCTA-1	HC1	10291	2834	HC	P1	10K	HC1	0.311860613	0.3	singlet	0.311860613	7.550286658	0	16.6553299	0.903702264	0.860420273	9916	2832	15	17	20	20	Mast cells
HC1_GATCCCTAGGAACTCG-1	HC1	24115	4938	HC	P1	10K	HC1	0.69208544	0.65	singlet	0.69208544	23.21376736	0	14.08666805	0.481028406	0.842836369	10441	3275	5	3	2	2	Epithelials
HC1_GATCCCTGTTGCATTG-1	HC1	40378	6983	HC	P1	10K	HC1	0.409095857	0.3	singlet	0.409095857	18.29213928	0	9.012333449	1.864876913	0.834546504	10655	3877	5	3	2	2	Epithelials
HC1_GATCCCTTCCTGTTAT-1	HC1	39708	6640	HC	P1	10K	HC1	0.559990668	0.55	singlet	0.559990668	13.48091065	0	15.73990128	1.324670092	0.83110882	10288	3465	5	3	2	2	Epithelials
HC1_GATCCCTTCGCATGAT-1	HC1	70690	8620	HC	P1	10K	HC1	0.476142894	0.45	singlet	0.476142894	7.740840289	0	19.67180648	1.060970434	0.811552226	10750	3793	5	3	2	2	Epithelials
HC1_GATCGTACAGTTAAAG-1	HC1	2812	1197	HC	P1	500	HC1	0	0	singlet	0	6.86344239	0	21.05263158	0.853485064	0.892455924	7928	1528	1	0	7	7	T cells
HC1_GATCGTAGTCTAGTGT-1	HC1	19327	4835	HC	P1	10K	HC1	0.451006836	0.45	singlet	0.451006836	7.657680964	0	14.86004036	0.693330574	0.859602221	10973	4364	3	6	4	4	Myeloid cells
HC1_GATCGTAGTGAATTGA-1	HC1	2841	936	HC	P1	500	HC1	0.491146215	0.45	singlet	0.491146215	31.43259416	0	6.511791623	0.527983105	0.860373707	8180	1301	3	6	4	4	Myeloid cells
HC1_GATGACTCACAGGATG-1	HC1	61479	7893	HC	P1	10K	HC1	0.439049539	0.35	singlet	0.439049539	17.7670424	0	16.29987475	1.387465639	0.813836803	10465	3513	5	3	2	2	Epithelials
HC1_GATGACTCAGCTTCCT-1	HC1	4140	1769	HC	P1	500	HC1	0	0	singlet	0	11.61835749	0	14.05797101	1.473429952	0.897906422	8517	1873	1	0	8	8	T cells
HC1_GATGACTGTGGTTCTA-1	HC1	87860	9275	HC	P1	10K	HC1	0.362483468	0.35	singlet	0.362483468	18.52492602	0	13.50557705	0.903710448	0.802484118	10656	3846	5	3	2	2	Epithelials
HC1_GATGAGGCATTACTCT-1	HC1	25235	5765	HC	P1	10K	HC1	0.519355994	0.5	singlet	0.519355994	7.228056271	0	8.690311076	1.402813553	0.854338138	10732	4063	5	3	2	2	Epithelials
HC1_GATGAGGCATTCGATG-1	HC1	40292	6583	HC	P1	10K	HC1	0.240587875	0.25	singlet	0.240587875	17.43770476	0	17.59158146	0.680035739	0.829151448	10391	3433	5	3	2	2	Epithelials
HC1_GATGAGGGTGAGTGAC-1	HC1	2292	988	HC	P1	500	HC1	0.108535671	0.1	singlet	0.108535671	0.523560209	0	25.78534031	0.523560209	0.891239784	7687	1401	5	3	2	2	Epithelials
HC1_GATGATCAGCCAAGTG-1	HC1	4005	1714	HC	P1	500	HC1	0	0	singlet	0	6.891385768	0	14.63171036	1.548064919	0.89768738	8390	1814	1	0	8	8	T cells
HC1_GATGATCAGGAGTATT-1	HC1	2537	1245	HC	P1	500	HC1	0.104462842	0.1	singlet	0.104462842	12.57390619	0	17.06740244	0.51241624	0.909188598	7767	1670	2	1	0	0	T cells
HC1_GATGATCCAAGAGCTG-1	HC1	4961	1765	HC	P1	500	HC1	0.395113713	0.4	singlet	0.395113713	34.83168716	0	6.651884701	1.229590808	0.87855064	8493	1830	5	3	2	2	Epithelials
HC1_GATGATCGTCGTCGGT-1	HC1	20610	5491	HC	P1	10K	HC1	0.229854535	0.25	singlet	0.229854535	8.287239204	0	14.61426492	0.669577875	0.866848363	11024	4720	5	3	2	2	Epithelials
HC1_GATGCTAAGACGAGCT-1	HC1	4332	1968	HC	P1	500	HC1	0	0	singlet	0	5.240073869	0	21.6066482	0.600184672	0.905775994	8544	2038	2	1	0	0	T cells
HC1_GATGCTAAGCATCTTG-1	HC1	1514	741	HC	P1	500	HC1	0.709478781	0.7	singlet	0.709478781	18.09775429	0	18.29590489	0.594451783	0.902422835	7703	1474	2	1	0	0	T cells
HC1_GATGCTACACTACACA-1	HC1	2968	1356	HC	P1	500	HC1	0.409670763	0.45	singlet	0.409670763	18.69946092	0	16.17250674	1.314016173	0.902028007	8070	1637	5	3	2	2	Epithelials
HC1_GATGCTAGTACCGTCG-1	HC1	31744	5332	HC	P1	10K	HC1	0.10820468	0.1	singlet	0.10820468	7.963709677	0	7.217111895	0.986013105	0.827892105	10696	3036	3	6	4	4	Myeloid cells
HC1_GATGCTATCAACTTTC-1	HC1	4209	1632	HC	P1	500	HC1	0.051894475	0.05	singlet	0.051894475	9.052031361	0	13.28106439	0.641482537	0.886468417	8448	1737	3	6	4	4	Myeloid cells
HC1_GATGCTATCACCTCTG-1	HC1	18116	4910	HC	P1	10K	HC1	0.349143495	0.35	singlet	0.349143495	16.6869066	0	15.57187017	0.364318834	0.866845345	11013	4596	5	3	2	2	Epithelials
HC1_GATGCTATCTGCGATA-1	HC1	14029	2880	HC	P1	10K	HC1	0.234213821	0.25	singlet	0.234213821	8.831705752	0	12.88758999	0.527478794	0.834186207	10467	2866	3	16	19	19	Myeloid cells
HC1_GATGGAGCACCATATG-1	HC1	4061	1670	HC	P1	500	HC1	0	0	singlet	0	8.372322088	0	20.01969958	0.911105639	0.893057421	8487	1784	2	1	0	0	T cells
HC1_GATGGAGCATCGCTAA-1	HC1	10473	3645	HC	P1	10K	HC1	0.488175201	0.5	singlet	0.488175201	29.83863267	0	8.240236799	0.706578822	0.88597874	10039	3645	5	3	2	2	Epithelials
HC1_GATGGAGGTGTACGCC-1	HC1	23247	5045	HC	P1	10K	HC1	0.383702265	0.25	singlet	0.383702265	16.18273326	0	17.78293973	0.920548888	0.848041688	10458	3661	5	3	2	2	Epithelials
HC1_GATGTTGTCAAACGAA-1	HC1	20166	4146	HC	P1	10K	HC1	0.144572818	0.15	singlet	0.144572818	5.687791332	0	7.135773083	2.98026381	0.840406237	10832	3467	3	6	4	4	Myeloid cells
HC1_GATGTTGTCATGGTAC-1	HC1	29307	6043	HC	P1	10K	HC1	0.267412065	0.25	singlet	0.267412065	18.44269287	0	20.51387041	0.511823114	0.846491344	10282	3590	5	3	2	2	Epithelials
HC1_GATGTTGTCGACTCCT-1	HC1	8748	2445	HC	P1	5K	HC1	0.179281906	0.2	singlet	0.179281906	8.584819387	0	18.04983996	1.291723823	0.859552835	9205	2445	3	6	4	4	Myeloid cells
HC1_GATTCGAAGTCACGCC-1	HC1	13035	3659	HC	P1	10K	HC1	0.385728427	0.4	singlet	0.385728427	7.518220176	0	25.48523207	1.143076333	0.865921327	10478	3658	5	3	2	2	Epithelials
HC1_GATTCGATCCTATTGT-1	HC1	24789	4994	HC	P1	10K	HC1	0.411221863	0.4	singlet	0.411221863	13.82871435	0	15.75698899	0.411472831	0.841654653	10411	3297	5	3	2	2	Epithelials
HC1_GATTCGATCGTTCTGC-1	HC1	47127	7230	HC	P1	10K	HC1	0.495064161	0.5	singlet	0.495064161	13.32993825	0	16.85445711	1.237082776	0.82578975	10481	3580	5	3	2	2	Epithelials
HC1_GATTCTTAGGGAGGAC-1	HC1	4581	1765	HC	P1	500	HC1	0.304887399	0.3	singlet	0.304887399	11.46037983	0	16.37197119	0.436585898	0.88685603	8530	1825	15	17	20	20	Mast cells
HC1_GATTCTTAGGGCCCTT-1	HC1	13699	3501	HC	P1	10K	HC1	0.323158756	0.35	singlet	0.323158756	7.577195416	0	16.78954668	1.043871815	0.856770288	10563	3493	3	16	19	19	Myeloid cells
HC1_GATTCTTCAAGCCATT-1	HC1	5348	2210	HC	P1	5K	HC1	0.044556419	0.05	singlet	0.044556419	8.115183246	0	11.89229619	0.69184742	0.897054876	8424	2225	1	0	8	8	T cells
HC1_GATTCTTGTGTTCAGT-1	HC1	36716	7364	HC	P1	10K	HC1	0.338824055	0.35	singlet	0.338824055	7.351018629	0	8.83266151	2.16254494	0.847149247	10859	4294	5	3	2	2	Epithelials
HC1_GATTCTTGTTGTTGCA-1	HC1	26337	4796	HC	P1	10K	HC1	0.305098133	0.3	singlet	0.305098133	14.7700953	0	10.48714736	0.322739872	0.832671409	10550	2957	3	6	4	4	Myeloid cells
HC1_GATTGGTCAACGGTAG-1	HC1	9133	2851	HC	P1	5K	HC1	0.324741647	0.25	singlet	0.324741647	7.533121647	0	7.544070951	0.20803679	0.872338908	9296	2851	9	10	11	11	Epithelials
HC1_GATTGGTCAGCTACCG-1	HC1	19711	4911	HC	P1	10K	HC1	0.233949502	0.25	singlet	0.233949502	14.79376998	0	19.00969002	0.755923089	0.859469228	10935	4347	5	3	2	2	Epithelials
HC1_GATTTCTAGTCGCCAC-1	HC1	45134	6950	HC	P1	10K	HC1	0.382771749	0.4	singlet	0.382771749	23.94647051	0	13.50866309	0.775468605	0.825433805	10350	3315	5	3	2	2	Epithelials
HC1_GATTTCTGTGTTGCCG-1	HC1	2313	1250	HC	P1	500	HC1	0	0	singlet	0	11.62991786	0	9.641158668	1.297016861	0.92055539	7431	1754	7	5	3	3	T cells
HC1_GCACGGTAGGTGCCTC-1	HC1	12421	3377	HC	P1	10K	HC1	0.135655019	0.15	singlet	0.135655019	8.622494163	0	11.45640448	1.634328959	0.861845659	10419	3376	3	6	4	4	Myeloid cells
HC1_GCACGGTCAAAGACGC-1	HC1	3169	1068	HC	P1	500	HC1	0.043565414	0.05	singlet	0.043565414	15.11517829	0	22.87787946	1.609340486	0.865078127	8318	1370	1	0	7	7	T cells
HC1_GCACGGTCAAGTGATA-1	HC1	19272	4450	HC	P1	10K	HC1	0.550602504	0.55	singlet	0.550602504	9.801784973	0	24.48111249	1.219385637	0.851440454	10825	3921	5	3	2	2	Epithelials
HC1_GCACGGTGTTCAGCGC-1	HC1	1428	877	HC	P1	500	HC1	0	0	singlet	0	0.630252101	0	19.04761905	1.260504202	0.932885307	7080	1595	5	3	2	2	Epithelials
HC1_GCACGGTTCAGTCAGT-1	HC1	1499	769	HC	P1	500	HC1	0	0	singlet	0	0.466977985	0	27.75183456	1.134089393	0.908723741	7372	1477	5	3	2	2	Epithelials
HC1_GCACGGTTCATGGATC-1	HC1	21292	4823	HC	P1	10K	HC1	0.155892725	0.15	singlet	0.155892725	13.98177719	0	10.11647567	1.225812512	0.851001168	10931	3881	3	6	4	4	Myeloid cells
HC1_GCACGGTTCTTACACT-1	HC1	10724	2966	HC	P1	10K	HC1	0.130438257	0.1	singlet	0.130438257	10.1920925	0	10.46251399	0.923162999	0.861504654	10069	2966	3	6	4	4	Myeloid cells
HC1_GCACGTGAGTGCCTCG-1	HC1	31509	5710	HC	P1	10K	HC1	0.43227981	0.45	singlet	0.43227981	7.553397442	0	19.67374401	1.142530706	0.835098523	10237	3295	5	3	2	2	Epithelials
HC1_GCACGTGCACGACAAG-1	HC1	4515	1958	HC	P1	500	HC1	0.049343036	0.05	singlet	0.049343036	5.980066445	0	17.45293466	1.926910299	0.900717087	8593	2010	1	0	8	8	T cells
HC1_GCACGTGCATGGATCT-1	HC1	2630	1270	HC	P1	500	HC1	0.045621834	0.05	singlet	0.045621834	8.441064639	0	14.86692015	1.216730038	0.907556691	7674	1665	1	0	8	8	T cells
HC1_GCACGTGGTACGACTT-1	HC1	3066	1371	HC	P1	500	HC1	0.060349057	0.05	singlet	0.060349057	12.8506197	0	12.13307241	1.696020874	0.899748326	7990	1664	2	1	0	0	T cells
HC1_GCACGTGGTATGCTAC-1	HC1	1515	870	HC	P1	500	HC1	0.290457838	0.3	singlet	0.290457838	11.41914191	0	15.64356436	1.386138614	0.924257193	7256	1561	5	3	2	2	Epithelials
HC1_GCACGTGGTGGAATGC-1	HC1	90584	8521	HC	P1	10K	HC1	0.412608481	0.4	singlet	0.412608481	24.2482116	0	11.73496423	1.10725956	0.792908964	10331	3147	5	3	2	2	Epithelials
HC1_GCACGTGTCAGTGTTG-1	HC1	7725	2621	HC	P1	5K	HC1	0	0	singlet	0	9.838187702	0	12.81553398	1.527508091	0.879258301	8829	2621	2	1	0	0	T cells
HC1_GCACTAACATTGGGAG-1	HC1	8435	2446	HC	P1	5K	HC1	0.165155072	0.15	singlet	0.165155072	7.622999407	0	9.211618257	1.161825726	0.863062409	9093	2446	3	6	4	4	Myeloid cells
HC1_GCAGCCAAGCGTCAGA-1	HC1	1437	852	HC	P1	500	HC1	0.247791199	0.25	singlet	0.247791199	4.314544189	0	22.12943633	0.974251914	0.928101257	7203	1600	5	3	2	2	Epithelials
HC1_GCAGCCACAGAATGTA-1	HC1	26142	5487	HC	P1	10K	HC1	0.469806027	0.45	singlet	0.469806027	15.35842705	0	14.36003366	0.596740877	0.846513052	10376	3564	5	3	2	2	Epithelials
HC1_GCAGCCACATAGTCGT-1	HC1	4906	1794	HC	P1	500	HC1	0.204591129	0.2	singlet	0.204591129	1.447207501	0	21.68772931	1.895637994	0.881620873	8712	1814	5	3	2	2	Epithelials
HC1_GCAGCCAGTAGCGTCC-1	HC1	37456	6161	HC	P1	10K	HC1	0.407538487	0.4	singlet	0.407538487	24.49807774	0.002669799	16.675566	0.848996155	0.828606861	10108	3062	5	3	2	2	Epithelials
HC1_GCAGCCATCTCCTACG-1	HC1	40277	6945	HC	P1	10K	HC1	0.707272594	0.7	singlet	0.707272594	23.49728133	0	12.43141247	1.164436279	0.834229013	10312	3619	5	3	2	2	Epithelials
HC1_GCAGCTGAGGAAGAAC-1	HC1	5572	1504	HC	P1	5K	HC1	0.52123467	0.55	singlet	0.52123467	11.73725772	0	6.44292893	1.399856425	0.84816829	8377	1523	3	6	4	4	Myeloid cells
HC1_GCAGCTGCACTACAGT-1	HC1	25388	4510	HC	P1	10K	HC1	0.512631814	0.5	singlet	0.512631814	12.52560265	0	28.7694974	1.150149677	0.829621965	10304	2836	5	3	2	2	Epithelials
HC1_GCAGCTGCATAGACTC-1	HC1	41599	6241	HC	P1	10K	HC1	0.434746936	0.45	singlet	0.434746936	23.01497632	0	13.23108729	1.108199716	0.821646693	10169	3007	5	3	2	2	Epithelials
HC1_GCAGGCTAGAGTGACC-1	HC1	2950	1343	HC	P1	500	HC1	0.516664938	0.5	singlet	0.516664938	16.27118644	0	15.83050847	1.016949153	0.901509068	8043	1634	2	1	0	0	T cells
HC1_GCAGGCTCACTCATAG-1	HC1	2343	1132	HC	P1	500	HC1	0.633075949	0.65	singlet	0.633075949	22.0657277	0	9.048228767	1.493811353	0.906247119	7749	1661	7	5	3	3	T cells
HC1_GCAGGCTTCATAGACC-1	HC1	38487	6849	HC	P1	10K	HC1	0.468219067	0.4	singlet	0.468219067	19.31561306	0	12.59386286	0.693740744	0.836502607	10399	3511	5	3	2	2	Epithelials
HC1_GCAGGCTTCCCATAAG-1	HC1	27872	5591	HC	P1	10K	HC1	0.633286428	0.6	singlet	0.633286428	22.12973594	0	18.67465557	1.008180253	0.843047862	10226	3394	5	3	2	2	Epithelials
HC1_GCAGGCTTCTGATTCT-1	HC1	89476	9800	HC	P1	10K	HC1	0.393788125	0.35	singlet	0.393788125	14.08981179	0	15.24766418	0.904153069	0.806030411	10753	4102	5	3	2	2	Epithelials
HC1_GCAGTTACAGACCGCT-1	HC1	13295	3141	HC	P1	10K	HC1	0.08980239	0.1	singlet	0.08980239	8.988341482	0	13.06506205	1.180895073	0.848043704	10467	3137	3	6	4	4	Myeloid cells
HC1_GCAGTTACAGGATCTT-1	HC1	9415	2671	HC	P1	5K	HC1	0.250148336	0.25	singlet	0.250148336	10.7488051	0	4.439723845	0.870950611	0.862312236	9464	2670	3	6	4	4	Myeloid cells
HC1_GCAGTTATCTTGCAAG-1	HC1	33491	6259	HC	P1	10K	HC1	0.273376251	0.25	singlet	0.273376251	16.57758801	0	16.78958526	0.749455077	0.839019948	10179	3393	5	3	2	2	Epithelials
HC1_GCATCGGCAATACGAA-1	HC1	17514	4330	HC	P1	10K	HC1	0.556343846	0.55	singlet	0.556343846	30.72399223	0	9.706520498	0.839328537	0.856978002	10818	4042	5	3	2	2	Epithelials
HC1_GCATCGGGTATCGATC-1	HC1	4150	1479	HC	P1	500	HC1	0.046038533	0.05	singlet	0.046038533	23.20481928	0	12.24096386	1.445783133	0.876154238	8487	1586	1	0	8	8	T cells
HC1_GCATCGGGTGCAACGA-1	HC1	2341	1019	HC	P1	500	HC1	0	0	singlet	0	9.184109355	0	22.72533106	1.452370782	0.892791869	7846	1501	1	0	7	7	T cells
HC1_GCATCGGTCATGGAGG-1	HC1	22659	4998	HC	P1	10K	HC1	0.599664361	0.6	singlet	0.599664361	17.45884637	0.008826515	18.99465996	1.001809436	0.84927481	10559	3730	5	3	2	2	Epithelials
HC1_GCATCGGTCATTCACT-1	HC1	77433	8611	HC	P1	10K	HC1	0.555373952	0.55	singlet	0.555373952	25.82490669	0	16.62598634	0.873012798	0.804891201	10345	3272	5	3	2	2	Epithelials
HC1_GCATCTCAGACCACGA-1	HC1	17611	3390	HC	P1	10K	HC1	0.210384709	0.2	singlet	0.210384709	12.94645392	0	14.18431662	1.141332122	0.831460028	10708	3104	3	16	19	19	Myeloid cells
HC1_GCATCTCCACAAGTGG-1	HC1	20093	5087	HC	P1	10K	HC1	0.499784591	0.5	singlet	0.499784591	18.51888717	0	15.48798089	0.512616334	0.861357928	11008	4377	5	3	2	2	Epithelials
HC1_GCATCTCGTAACCCTA-1	HC1	39521	7176	HC	P1	10K	HC1	0.448084299	0.45	singlet	0.448084299	8.721945295	0	9.683459427	1.396725791	0.838813741	10562	3948	5	3	2	2	Epithelials
HC1_GCATCTCGTATCAGCT-1	HC1	24114	5275	HC	P1	10K	HC1	0.616323524	0.55	singlet	0.616323524	15.41428216	0	15.38940035	1.347764784	0.849382419	10626	3745	5	3	2	2	Epithelials
HC1_GCATGATCAGCGTTGC-1	HC1	30793	5562	HC	P1	10K	HC1	0.459315539	0.45	singlet	0.459315539	22.85584386	0	18.04955672	0.646250771	0.834414846	10113	3097	5	3	2	2	Epithelials
HC1_GCATGATTCGAATCCA-1	HC1	14880	3913	HC	P1	10K	HC1	0.451675866	0.45	singlet	0.451675866	27.13709677	0	3.642473118	0.504032258	0.860975728	10654	3832	3	6	4	4	Myeloid cells
HC1_GCATTAGAGACTGAGC-1	HC1	3078	1315	HC	P1	500	HC1	0.611238943	0.6	singlet	0.611238943	18.29109812	0	11.79337232	1.624431449	0.894118572	8094	1598	3	6	4	4	Myeloid cells
HC1_GCATTAGTCACCTACC-1	HC1	4996	1893	HC	P1	500	HC1	0.150516121	0.15	singlet	0.150516121	5.324259408	0	20.21617294	1.381104884	0.886046272	8562	1915	2	1	0	0	T cells
HC1_GCATTAGTCCATTTCA-1	HC1	3283	1447	HC	P1	500	HC1	0.045602075	0.05	singlet	0.045602075	8.041425525	0	20.62138288	1.127017971	0.898812588	8147	1697	14	15	16	16	B cells
HC1_GCATTAGTCGCCAGAC-1	HC1	5453	2071	HC	P1	5K	HC1	0.209047825	0.2	singlet	0.209047825	8.178984045	0	8.729139923	1.192004401	0.887477545	8470	2080	3	6	4	4	Myeloid cells
HC1_GCCAACGAGGCACTCC-1	HC1	6029	1859	HC	P1	5K	HC1	0.045641179	0.05	singlet	0.045641179	15.02736772	0	29.19223752	0.845911428	0.864832609	8735	1860	14	15	16	16	B cells
HC1_GCCAACGAGTCTAGCT-1	HC1	15164	3515	HC	P1	10K	HC1	0.198585958	0.2	singlet	0.198585958	7.966235822	0	19.20337642	1.19361646	0.848142376	10544	3458	3	16	19	19	Myeloid cells
HC1_GCCAGCAAGAGACAAG-1	HC1	19998	5028	HC	P1	10K	HC1	0.259025077	0.25	singlet	0.259025077	15.46154615	0	20.84708471	0.645064506	0.860592149	10904	4313	5	3	2	2	Epithelials
HC1_GCCAGCAAGAGTTGTA-1	HC1	8284	2783	HC	P1	5K	HC1	0.314866328	0.3	singlet	0.314866328	8.751810719	0	18.34862385	1.46064703	0.879097025	8983	2782	2	1	0	0	T cells
HC1_GCCAGGTAGAATCCCT-1	HC1	1673	703	HC	P1	500	HC1	0.135612289	0.15	singlet	0.135612289	17.93185894	0	4.064554692	1.613867304	0.883188742	7717	1498	2	1	0	0	T cells
HC1_GCCAGGTCAAAGTGTA-1	HC1	12785	3868	HC	P1	10K	HC1	0.493054126	0.5	singlet	0.493054126	17.77864685	0	9.956980837	0.821274932	0.873569003	10524	3859	5	3	2	2	Epithelials
HC1_GCCAGTGCAGGAACCA-1	HC1	3975	1147	HC	P1	500	HC1	0.046271441	0.05	singlet	0.046271441	6.264150943	0	42.64150943	0.553459119	0.850035244	8688	1311	2	1	0	0	T cells
HC1_GCCAGTGTCGGTTGTA-1	HC1	4787	2011	HC	P1	500	HC1	0.047063657	0.05	singlet	0.047063657	10.04804679	0	11.00898266	1.399623982	0.897650852	8677	2047	2	1	0	0	T cells
HC1_GCCATGGCACTATGTG-1	HC1	28044	4923	HC	P1	10K	HC1	0.147100036	0.15	singlet	0.147100036	9.206960491	0	8.800456426	0.613321923	0.830117511	10531	3021	3	6	4	4	Myeloid cells
HC1_GCCATGGCAGCAATTC-1	HC1	8846	2747	HC	P1	5K	HC1	0.213709168	0.25	singlet	0.213709168	8.218403798	0	21.98733891	0.768709021	0.87131471	9196	2744	14	15	16	16	B cells
HC1_GCCATGGTCCATTGGA-1	HC1	4212	1544	HC	P1	500	HC1	0.341419776	0.35	singlet	0.341419776	1.828110161	0	28.67996201	1.780626781	0.87975101	8612	1644	5	3	2	2	Epithelials
HC1_GCCATTCCAACTCCCT-1	HC1	3478	1549	HC	P1	500	HC1	0.096890735	0.1	singlet	0.096890735	14.80736055	0	13.48476136	0.71880391	0.900806137	8226	1766	2	1	0	0	T cells
HC1_GCCATTCGTCCATACA-1	HC1	78975	8636	HC	P1	10K	HC1	0.500224716	0.45	singlet	0.500224716	15.92149414	0	10.84520418	0.996517885	0.803740881	11077	3937	5	3	2	2	Epithelials
HC1_GCCATTCGTCTGTGGC-1	HC1	62241	6852	HC	P1	10K	HC1	0.449460348	0.45	singlet	0.449460348	18.55207982	0	15.03992545	1.37529924	0.800115998	10168	2770	5	3	2	2	Epithelials
HC1_GCCATTCTCCACTGAA-1	HC1	36388	6307	HC	P1	10K	HC1	0.593227204	0.55	singlet	0.593227204	22.01549962	0	14.08431351	0.670550731	0.833119418	10360	3419	5	3	2	2	Epithelials
HC1_GCCATTCTCTCTCGAC-1	HC1	46310	7381	HC	P1	10K	HC1	0.569193456	0.5	singlet	0.569193456	10.54199957	0	16.90347657	0.932843878	0.829058043	10339	3726	5	3	2	2	Epithelials
HC1_GCCCAGAAGGAGAGGC-1	HC1	2858	1363	HC	P1	500	HC1	0.146512653	0.15	singlet	0.146512653	7.697690693	0	15.99020294	0.769769069	0.906955851	7843	1656	2	1	0	0	T cells
HC1_GCCCAGACAAGTAGTA-1	HC1	26990	6350	HC	P1	10K	HC1	0.391547729	0.4	singlet	0.391547729	14.96850685	0	14.27195258	0.411263431	0.85818091	10554	4154	5	3	2	2	Epithelials
HC1_GCCCGAACATGGTACT-1	HC1	3093	1282	HC	P1	500	HC1	0	0	singlet	0	9.246686065	0	15.13094083	2.03685742	0.890415398	8045	1576	1	0	7	7	T cells
HC1_GCCCGAAGTTCGTGCG-1	HC1	18681	5242	HC	P1	10K	HC1	0.359977981	0.35	singlet	0.359977981	12.9489856	0	7.654836465	0.620951769	0.870791055	11168	4861	5	3	2	2	Epithelials
HC1_GCCGATGAGCATGGGT-1	HC1	13308	3452	HC	P1	10K	HC1	0.175216351	0.2	singlet	0.175216351	0.413285242	0	24.77457169	1.1496844	0.857898648	10463	3443	5	3	2	2	Epithelials
HC1_GCCGATGTCATAAGGA-1	HC1	4700	1819	HC	P1	500	HC1	0.279489235	0.3	singlet	0.279489235	10.44680851	0	3.170212766	0.425531915	0.887730345	8413	1919	9	10	11	11	Epithelials
HC1_GCCTGTTAGTGAGCCA-1	HC1	3720	1559	HC	P1	500	HC1	0.113970317	0.1	singlet	0.113970317	17.01612903	0	14.11290323	1.317204301	0.894218658	8388	1724	11	12	12	12	T cells
HC1_GCCTGTTGTAGTAAGT-1	HC1	28288	5368	HC	P1	10K	HC1	0.427313907	0.4	singlet	0.427313907	9.686085973	0	8.855345023	1.873585973	0.837858439	10639	3275	3	6	4	4	Myeloid cells
HC1_GCCTGTTTCAGCGCGT-1	HC1	3760	1474	HC	P1	500	HC1	0.148462959	0.15	singlet	0.148462959	0.186170213	0	26.94148936	1.515957447	0.886246435	8367	1606	5	3	2	2	Epithelials
HC1_GCGAGAAGTTGATGTC-1	HC1	3402	1430	HC	P1	500	HC1	0	0	singlet	0	8.700764256	0	24.92651382	1.14638448	0.893423956	8282	1659	2	1	0	0	T cells
HC1_GCGAGAAGTTGCCATA-1	HC1	8503	2509	HC	P1	5K	HC1	0.145156396	0.15	singlet	0.145156396	8.244149124	0	14.93590497	1.011407738	0.865107067	9102	2509	3	6	4	4	Myeloid cells
HC1_GCGATCGGTCTGCCTT-1	HC1	26491	5736	HC	P1	10K	HC1	0.372900659	0.35	singlet	0.372900659	10.90559058	0	13.85753652	1.215507153	0.849768385	10455	3799	5	3	2	2	Epithelials
HC1_GCGATCGGTGCAAGAC-1	HC1	2279	1032	HC	P1	500	HC1	0.053409516	0.05	singlet	0.053409516	0.351031154	0	33.74286968	0.30715226	0.897531022	7749	1467	5	3	2	2	Epithelials
HC1_GCGGAAAAGGCCTGCT-1	HC1	33714	6547	HC	P1	10K	HC1	0.300996177	0.3	singlet	0.300996177	11.80815092	0	22.15400131	1.165687845	0.842800847	10169	3557	5	3	2	2	Epithelials
HC1_GCGGAAACAACACGAG-1	HC1	31030	5530	HC	P1	10K	HC1	0.162296885	0.15	singlet	0.162296885	10.01289075	0	7.434740574	1.305188527	0.833238416	10610	3249	3	6	4	4	Myeloid cells
HC1_GCGGAAACACGCGCAT-1	HC1	21317	4204	HC	P1	10K	HC1	0.32886176	0.35	singlet	0.32886176	7.613641694	0	19.48210349	1.069568889	0.837119891	10571	3238	3	16	19	19	Myeloid cells
HC1_GCGGAAATCATCCTAT-1	HC1	23042	5570	HC	P1	10K	HC1	0.366084779	0.35	singlet	0.366084779	15.83629893	0	12.95460464	0.603246246	0.858644785	10797	4263	5	3	2	2	Epithelials
HC1_GCGGAAATCCATTTCA-1	HC1	9027	2869	HC	P1	5K	HC1	0.095994116	0.1	singlet	0.095994116	3.91049075	0	20.85964329	1.251800155	0.87414804	9255	2869	2	1	0	0	T cells
HC1_GCGGATCAGCCGATAG-1	HC1	36020	7050	HC	P1	10K	HC1	0.434432792	0.45	singlet	0.434432792	8.847862299	0	15.96890616	1.088284287	0.84454125	10370	3971	5	3	2	2	Epithelials
HC1_GCGGATCGTAGGTACG-1	HC1	4106	1438	HC	P1	500	HC1	0	0	singlet	0	5.96687774	0	34.6809547	0.876765709	0.873897805	8661	1554	2	1	0	0	T cells
HC1_GCGGATCGTCGTTGCG-1	HC1	1916	883	HC	P1	500	HC1	0.390463144	0.4	singlet	0.390463144	14.77035491	0	10.6993737	0.469728601	0.897503271	7684	1515	3	6	4	4	Myeloid cells
HC1_GCGGATCTCATGAGGG-1	HC1	6712	1938	HC	P1	5K	HC1	0.177590226	0.1	singlet	0.177590226	13.51311085	0	13.66209774	0.55125149	0.859022982	8794	1936	3	6	4	4	Myeloid cells
HC1_GCGTGCACACAAGTGG-1	HC1	7590	2618	HC	P1	5K	HC1	0.365968269	0.3	singlet	0.365968269	7.826086957	0	21.77865613	0.750988142	0.880865121	8829	2618	2	1	0	0	T cells
HC1_GCGTGCACACTGTGAT-1	HC1	41746	6778	HC	P1	10K	HC1	0.427155157	0.35	singlet	0.427155157	26.29233939	0	9.557801945	0.634791357	0.829132415	10415	3424	5	3	2	2	Epithelials
HC1_GCGTGCAGTAACATAG-1	HC1	2960	1379	HC	P1	500	HC1	0.050592689	0.05	singlet	0.050592689	10.40540541	0	19.08783784	1.081081081	0.904436886	7970	1687	1	0	7	7	T cells
HC1_GCGTTTCAGAGTCAGC-1	HC1	37766	6117	HC	P1	10K	HC1	0.510235996	0.5	singlet	0.510235996	10.89074829	0	23.33580469	1.331885823	0.827278771	10164	3139	5	3	2	2	Epithelials
HC1_GCGTTTCAGTTCATCG-1	HC1	4112	1469	HC	P1	500	HC1	0.340186539	0.35	singlet	0.340186539	14.85894942	0	6.906614786	1.337548638	0.876307487	8520	1564	3	6	4	4	Myeloid cells
HC1_GCGTTTCGTAGGACTG-1	HC1	1801	1030	HC	P1	500	HC1	0.099706696	0.1	singlet	0.099706696	0.222098834	0	20.37756802	0.610771793	0.925456776	7366	1577	5	3	2	2	Epithelials
HC1_GCGTTTCGTGGGATTG-1	HC1	1904	991	HC	P1	500	HC1	0.468818249	0.45	singlet	0.468818249	28.99159664	0	9.296218487	0.735294118	0.913529851	7893	1622	5	3	2	2	Epithelials
HC1_GCTACCTAGCGATGCA-1	HC1	1770	749	HC	P1	500	HC1	0.148308011	0.15	singlet	0.148308011	28.1920904	0	2.485875706	1.242937853	0.885007844	7781	1540	2	1	0	0	T cells
HC1_GCTACCTTCCCAACTC-1	HC1	8375	2930	HC	P1	5K	HC1	0.425895646	0.45	singlet	0.425895646	24.45373134	0	9.098507463	0.585074627	0.883732103	8969	2929	13	14	15	15	Endothelials
HC1_GCTACCTTCTGGTGCG-1	HC1	58398	7958	HC	P1	10K	HC1	0.503420045	0.5	singlet	0.503420045	13.95424501	0	17.67697524	1.037706771	0.818396608	10456	3544	5	3	2	2	Epithelials
HC1_GCTCAAAGTCTGCATA-1	HC1	3696	1723	HC	P1	500	HC1	0.054722253	0.05	singlet	0.054722253	9.523809524	0	12.58116883	1.163419913	0.907098771	8292	1882	2	1	0	0	T cells
HC1_GCTCAAATCATATGGC-1	HC1	5355	1882	HC	P1	5K	HC1	0.042464742	0.05	singlet	0.042464742	10.30812325	0	16.13445378	2.035480859	0.878206181	8567	1891	15	17	20	20	Mast cells
HC1_GCTCAAATCGAGCCAC-1	HC1	2719	1243	HC	P1	500	HC1	0.053658343	0.05	singlet	0.053658343	9.047443913	0	20.19124678	1.471129092	0.901019926	7863	1651	11	12	12	12	T cells
HC1_GCTCAAATCGCAGTTA-1	HC1	1894	983	HC	P1	500	HC1	0.137380721	0.15	singlet	0.137380721	0.844772967	0	23.33685322	0.580781415	0.913093246	7477	1514	5	3	2	2	Epithelials
HC1_GCTGAATAGATGATTG-1	HC1	3769	1461	HC	P1	500	HC1	0.046614941	0.05	singlet	0.046614941	9.79039533	0	28.73441231	0.87556381	0.88491334	8484	1620	14	15	16	16	B cells
HC1_GCTGAATAGCATCCCG-1	HC1	103457	9576	HC	P1	10K	HC1	0.619589874	0.6	singlet	0.619589874	13.33694192	0	18.34868593	0.924055405	0.793893273	10442	3579	5	3	2	2	Epithelials
HC1_GCTGAATCACCTGCGA-1	HC1	3533	1581	HC	P1	500	HC1	0	0	singlet	0	7.330880272	0	13.95414662	1.556750637	0.901579022	8229	1750	2	1	0	0	T cells
HC1_GCTGAATGTCTCGCGA-1	HC1	9133	3383	HC	P1	5K	HC1	0.367797801	0.4	singlet	0.367797801	9.766779809	0	13.09536844	0.700755502	0.891099835	9281	3382	13	14	15	15	Endothelials
HC1_GCTGCAGAGCTGAGTG-1	HC1	6286	2107	HC	P1	5K	HC1	0	0	singlet	0	7.604199809	0	9.433662106	1.924912504	0.875022893	8675	2109	3	6	4	4	Myeloid cells
HC1_GCTGCAGAGGCATGCA-1	HC1	3912	1655	HC	P1	500	HC1	0.047703662	0.05	singlet	0.047703662	11.93762781	0	15.79754601	1.533742331	0.896002403	8428	1754	2	1	0	0	T cells
HC1_GCTGCAGAGGCTCCCA-1	HC1	18451	4402	HC	P1	10K	HC1	0.499924974	0.45	singlet	0.499924974	30.48073275	0	14.51411848	0.910519755	0.854109947	10774	3988	5	3	2	2	Epithelials
HC1_GCTGCAGTCCGTGGCA-1	HC1	7024	2402	HC	P1	5K	HC1	0.296713587	0.3	singlet	0.296713587	8.969248292	0	13.95216401	0.939635535	0.878850575	8764	2402	3	6	4	4	Myeloid cells
HC1_GCTGCAGTCTGAGATC-1	HC1	4403	1713	HC	P1	500	HC1	0	0	singlet	0	10.96979332	0	21.82602771	1.044742221	0.8874809	8668	1785	7	5	3	3	T cells
HC1_GCTGGGTCACCAGCGT-1	HC1	15253	3723	HC	P1	10K	HC1	0.272455731	0.25	singlet	0.272455731	19.3470137	0	17.5899823	0.983413099	0.853595453	10490	3658	5	3	2	2	Epithelials
HC1_GCTGGGTTCCCTTGTG-1	HC1	5689	2190	HC	P1	5K	HC1	0.144575821	0.15	singlet	0.144575821	12.88451397	0	9.615046581	1.072244683	0.889590452	8493	2202	2	1	0	0	T cells
HC1_GCTGGGTTCCTCAGAA-1	HC1	5907	1770	HC	P1	5K	HC1	0.296490846	0.3	singlet	0.296490846	12.88302015	0	11.78263078	0.964956831	0.861219099	8631	1772	3	16	19	19	Myeloid cells
HC1_GCTTCACGTTAGGCCC-1	HC1	4598	1472	HC	P1	500	HC1	0.052956676	0.05	singlet	0.052956676	8.568943019	0	33.84080035	1.087429317	0.864941476	8753	1543	2	1	0	0	T cells
HC1_GCTTCACTCCTCTGCA-1	HC1	13444	3358	HC	P1	10K	HC1	0.185836059	0.2	singlet	0.185836059	8.583754835	0	11.12020232	0.781017554	0.854076867	10546	3352	3	16	19	19	Myeloid cells
HC1_GCTTGGGTCACCGACG-1	HC1	4346	1315	HC	P1	500	HC1	0	0	singlet	0	8.835710999	0	35.87206627	0.690289922	0.857297646	8728	1408	2	1	0	0	T cells
HC1_GCTTGGGTCCACTGGG-1	HC1	45015	6828	HC	P1	10K	HC1	0.285810654	0.3	singlet	0.285810654	13.2400311	0	15.18604909	1.099633456	0.823984341	10443	3564	5	3	2	2	Epithelials
HC1_GCTTGGGTCTATCCAT-1	HC1	1970	790	HC	P1	500	HC1	0.564152079	0.55	singlet	0.564152079	20	0	5.685279188	0.304568528	0.879543723	7627	1421	3	6	4	4	Myeloid cells
HC1_GCTTTCGCATTGTAGC-1	HC1	3038	1414	HC	P1	500	HC1	0.045626797	0.05	singlet	0.045626797	10.66491113	0	14.87820935	1.086240948	0.904628862	7949	1700	2	1	0	0	T cells
HC1_GCTTTCGTCAGTCACA-1	HC1	1199	794	HC	P1	500	HC1	0.149049842	0.15	singlet	0.149049842	18.9324437	0	2.752293578	0.250208507	0.941861256	6837	1791	5	3	2	2	Epithelials
HC1_GGAACCCAGAGGCCAT-1	HC1	37472	6695	HC	P1	10K	HC1	0.44559738	0.4	singlet	0.44559738	8.969363792	0	12.19043553	1.131511529	0.836466063	10683	3839	5	3	2	2	Epithelials
HC1_GGAACCCAGCACTCAT-1	HC1	9603	2744	HC	P1	5K	HC1	0.044696031	0.05	singlet	0.044696031	10.36134541	0	11.86087681	1.593252109	0.863393462	9597	2743	3	6	4	4	Myeloid cells
HC1_GGAACCCCAGAAATTG-1	HC1	4352	1736	HC	P1	500	HC1	0	0	singlet	0	11.07536765	0	14.72886029	2.068014706	0.890306872	8557	1809	11	12	12	12	T cells
HC1_GGAAGTGCATCATCTT-1	HC1	9794	3226	HC	P1	5K	HC1	0.451322664	0.45	singlet	0.451322664	7.780273637	0	14.17194201	1.266081274	0.879152955	9715	3224	15	17	20	20	Mast cells
HC1_GGAAGTGCATCCGGCA-1	HC1	5052	2040	HC	P1	5K	HC1	0.047390273	0.05	singlet	0.047390273	6.749802059	0	15.39984165	0.593824228	0.893658142	8641	2062	2	1	0	0	T cells
HC1_GGAAGTGCATGCGGTC-1	HC1	5118	1837	HC	P1	5K	HC1	0.238682193	0.2	singlet	0.238682193	16.52989449	0	19.7342712	1.270027354	0.880027206	8641	1868	2	1	0	0	T cells
HC1_GGAATCTCAGACCAAG-1	HC1	7449	2612	HC	P1	5K	HC1	0.440976403	0.4	singlet	0.440976403	6.269297892	0	18.95556451	2.053966975	0.882460412	8787	2612	1	0	8	8	T cells
HC1_GGAATGGAGGTGGTTG-1	HC1	4271	1653	HC	P1	500	HC1	0	0	singlet	0	15.68719269	0	21.14258956	1.100444861	0.886447222	8676	1752	2	1	0	0	T cells
HC1_GGAATGGCAGGTTCCG-1	HC1	74555	8293	HC	P1	10K	HC1	0.338679443	0.35	singlet	0.338679443	21.12131983	0	14.33036014	1.298370331	0.80425456	10195	3184	5	3	2	2	Epithelials
HC1_GGAATGGTCCGTTGGG-1	HC1	11769	2367	HC	P1	10K	HC1	0.596048305	0.6	singlet	0.596048305	30.31693432	0	9.609992353	1.104596822	0.828890723	10172	2364	3	6	4	4	Myeloid cells
HC1_GGACGTCCACTGGATT-1	HC1	53878	6804	HC	P1	10K	HC1	0.304595482	0.3	singlet	0.304595482	18.29132485	0	19.99703033	0.825940087	0.810067848	10136	2844	5	3	2	2	Epithelials
HC1_GGACGTCCATGACTGT-1	HC1	10359	2716	HC	P1	10K	HC1	0.051182308	0.05	singlet	0.051182308	0.714354667	0	30.38903369	0.704701226	0.85520746	9911	2716	5	3	2	2	Epithelials
HC1_GGAGAACCATCGGCCA-1	HC1	24780	5046	HC	P1	10K	HC1	0.541645766	0.5	singlet	0.541645766	18.30508475	0	14.59241324	0.520581114	0.842708666	10308	3301	5	3	2	2	Epithelials
HC1_GGAGAACTCTGGCCGA-1	HC1	4553	1950	HC	P1	500	HC1	0.049226755	0.05	singlet	0.049226755	10.27893696	0	16.9119262	0.285526027	0.899334862	8660	2011	2	1	0	0	T cells
HC1_GGAGATGCATCTATCT-1	HC1	34475	5624	HC	P1	10K	HC1	0.25765287	0.25	singlet	0.25765287	12.60913706	0	5.981145758	0.803480783	0.826455488	10740	2945	3	6	4	4	Myeloid cells
HC1_GGAGATGGTTATGTCG-1	HC1	3831	1584	HC	P1	500	HC1	0.048364519	0.05	singlet	0.048364519	12.39885147	0	16.28817541	1.461759332	0.892960212	8422	1712	1	0	8	8	T cells
HC1_GGAGATGTCCAATCTT-1	HC1	7485	2690	HC	P1	5K	HC1	0.4318682	0.45	singlet	0.4318682	8.002672011	0	22.59185037	0.801603206	0.885282003	8824	2690	5	3	2	2	Epithelials
HC1_GGAGATGTCTTGCGCT-1	HC1	4466	1474	HC	P1	500	HC1	0.047352319	0.05	singlet	0.047352319	12.98701299	0	25.23510972	2.306314375	0.868100834	8767	1537	2	1	0	0	T cells
HC1_GGAGCAAGTAAGCGGT-1	HC1	22128	4993	HC	P1	10K	HC1	0.396790095	0.4	singlet	0.396790095	15.34255242	0	16.96041215	1.902566884	0.851187755	10652	3817	5	3	2	2	Epithelials
HC1_GGAGGATAGCAAGTCG-1	HC1	2715	1164	HC	P1	500	HC1	0.058360808	0.05	singlet	0.058360808	14.43830571	0	18.96869245	1.620626151	0.892882496	7989	1542	1	0	7	7	T cells
HC1_GGAGGATCAGCCTTCT-1	HC1	3796	1624	HC	P1	500	HC1	0	0	singlet	0	7.718651212	0	17.22866175	1.369863014	0.896980561	8379	1764	2	1	0	0	T cells
HC1_GGAGGTAAGTTACTCG-1	HC1	3212	1387	HC	P1	500	HC1	0.252649186	0.25	singlet	0.252649186	1.587795766	0	26.05853051	1.245330012	0.896001591	8078	1596	5	3	2	2	Epithelials
HC1_GGAGGTAGTTCTCCCA-1	HC1	7550	2428	HC	P1	5K	HC1	0.098388288	0.1	singlet	0.098388288	8.450331126	0	11.43046358	0.516556291	0.872948683	8834	2428	3	6	4	4	Myeloid cells
HC1_GGATCTACAAAGCAAT-1	HC1	66146	8530	HC	P1	10K	HC1	0.67156084	0.55	singlet	0.67156084	17.52335742	0	11.71801772	0.931273244	0.815464393	10895	3950	5	3	2	2	Epithelials
HC1_GGATCTAGTCCTGTCT-1	HC1	2448	1026	HC	P1	500	HC1	0.047591673	0.05	singlet	0.047591673	7.761437908	0	27.94117647	0.694444444	0.888555601	7911	1497	2	1	0	0	T cells
HC1_GGATGTTGTGAGTAAT-1	HC1	79715	8388	HC	P1	10K	HC1	0.435044753	0.45	singlet	0.435044753	14.04001756	0	19.88709779	0.879382801	0.800495024	10703	3466	5	3	2	2	Epithelials
HC1_GGCACGTAGAAGAGCA-1	HC1	4024	1614	HC	P1	500	HC1	0.096501151	0.1	singlet	0.096501151	18.24055666	0	16.17793241	1.267395626	0.889932847	8504	1721	2	1	0	0	T cells
HC1_GGCACGTAGAGTATAC-1	HC1	3731	1287	HC	P1	500	HC1	0	0	singlet	0	15.30420799	0	22.51407129	2.43902439	0.870585297	8538	1475	1	0	7	7	T cells
HC1_GGCACGTCAGCGGATA-1	HC1	33646	6369	HC	P1	10K	HC1	0.491160026	0.45	singlet	0.491160026	8.601319622	0	13.74903406	1.025381918	0.840319678	10443	3601	5	3	2	2	Epithelials
HC1_GGCACGTGTTCGAACT-1	HC1	61826	7314	HC	P1	10K	HC1	0.490494003	0.45	singlet	0.490494003	17.49264064	0	12.99776793	1.298806327	0.806515742	10382	3163	5	3	2	2	Epithelials
HC1_GGCACGTTCGAGTTGT-1	HC1	124587	10149	HC	P1	10K	HC1	0.452304944	0.45	singlet	0.452304944	20.04302215	0.000802652	19.03649658	1.083580149	0.78627116	10291	3212	5	3	2	2	Epithelials
HC1_GGCACGTTCTGCTGAA-1	HC1	5307	2122	HC	P1	5K	HC1	0.047504607	0.05	singlet	0.047504607	6.406632749	0	17.09063501	0.9044658	0.893122191	8517	2134	2	1	0	0	T cells
HC1_GGCAGTCAGACGAAGA-1	HC1	11998	3380	HC	P1	10K	HC1	0.132888704	0.15	singlet	0.132888704	7.876312719	0	12.06034339	1.183530588	0.865119521	10380	3380	3	6	4	4	Myeloid cells
HC1_GGCAGTCAGTTCTCTT-1	HC1	3658	1545	HC	P1	500	HC1	0	0	singlet	0	10.77091307	0	22.58064516	1.038819027	0.894950992	8320	1733	11	12	12	12	T cells
HC1_GGCAGTCAGTTGTCAC-1	HC1	4743	1626	HC	P1	500	HC1	0.069590583	0.05	singlet	0.069590583	7.484714316	0	33.48091925	0.885515497	0.873523976	8791	1684	14	15	16	16	B cells
HC1_GGCAGTCTCTTACACT-1	HC1	2920	1351	HC	P1	500	HC1	0.237482009	0.25	singlet	0.237482009	11.19863014	0	20.82191781	0.51369863	0.903408219	7937	1674	2	1	0	0	T cells
HC1_GGCGTCATCCGAAGGA-1	HC1	4518	1773	HC	P1	500	HC1	0.308203776	0.3	singlet	0.308203776	0.243470562	0	27.53430722	1.062416999	0.888852676	8637	1846	5	3	2	2	Epithelials
HC1_GGCGTCATCGTCCTCA-1	HC1	5842	2031	HC	P1	5K	HC1	0.086003975	0.1	singlet	0.086003975	9.722697706	0	11.74255392	0.907223554	0.878177584	8503	2033	3	6	4	4	Myeloid cells
HC1_GGCTGTGAGGCATCGA-1	HC1	2532	1132	HC	P1	500	HC1	0.093424859	0.1	singlet	0.093424859	14.09952607	0	16.46919431	0.315955766	0.897276038	7835	1570	1	0	7	7	T cells
HC1_GGCTGTGAGTCGAAAT-1	HC1	4903	1349	HC	P1	500	HC1	0.153556636	0.15	singlet	0.153556636	15.41913114	0	33.32653477	0.754640016	0.848135556	8882	1380	2	1	0	0	T cells
HC1_GGCTGTGCAAATAAGC-1	HC1	60480	7588	HC	P1	10K	HC1	0.43143309	0.45	singlet	0.43143309	18.64252646	0	22.80919312	0.91765873	0.811468496	10104	2985	5	3	2	2	Epithelials
HC1_GGCTGTGGTCACCACG-1	HC1	1128	726	HC	P1	500	HC1	0	0	singlet	0	0.620567376	0	17.28723404	2.304964539	0.937302392	6898	1599	5	3	2	2	Epithelials
HC1_GGCTTGGAGCCGTTAT-1	HC1	3004	1255	HC	P1	500	HC1	0.599393379	0.6	singlet	0.599393379	14.88015979	0	12.71637816	1.231691079	0.891003764	8052	1522	3	6	4	4	Myeloid cells
HC1_GGCTTGGGTAGGTACG-1	HC1	34416	5783	HC	P1	10K	HC1	0.557364003	0.55	singlet	0.557364003	12.83995816	0	21.09774523	1.40051139	0.829259839	10086	3054	5	3	2	2	Epithelials
HC1_GGCTTGGTCCCTTGGT-1	HC1	25221	5358	HC	P1	10K	HC1	0.466605367	0.45	singlet	0.466605367	24.45581063	0	12.11688672	0.876253915	0.847161308	10496	3624	5	3	2	2	Epithelials
HC1_GGCTTTCCACAGCTTA-1	HC1	32578	6226	HC	P1	10K	HC1	0.545005209	0.55	singlet	0.545005209	25.12431702	0	14.92418196	1.12959666	0.84074289	10151	3384	5	3	2	2	Epithelials
HC1_GGCTTTCGTAGCACGA-1	HC1	3789	1261	HC	P1	500	HC1	0.103098637	0.1	singlet	0.103098637	10.84718923	0	29.79678015	0.554235946	0.866478627	8583	1436	2	1	0	0	T cells
HC1_GGCTTTCTCCGATCTC-1	HC1	2833	1129	HC	P1	500	HC1	0.114303923	0.1	singlet	0.114303923	0.317684433	0	33.81574303	1.129544652	0.884263008	7980	1430	5	3	2	2	Epithelials
HC1_GGCTTTCTCGCTGTCT-1	HC1	79962	8556	HC	P1	10K	HC1	0.345302362	0.35	singlet	0.345302362	6.486831245	0	16.19394212	1.33063205	0.802032244	10471	3363	5	3	2	2	Epithelials
HC1_GGGAAGTAGAAACTGT-1	HC1	2784	1148	HC	P1	500	HC1	0.044208073	0.05	singlet	0.044208073	11.02729885	0	24.24568966	1.113505747	0.888312254	8023	1502	1	0	7	7	T cells
HC1_GGGAAGTCACATGGTT-1	HC1	72542	7828	HC	P1	10K	HC1	0.520850727	0.45	singlet	0.520850727	5.944142704	0	22.70408867	1.302693612	0.801065549	10462	3336	5	3	2	2	Epithelials
HC1_GGGAAGTCACATTCTT-1	HC1	38046	7101	HC	P1	10K	HC1	0.347491912	0.3	singlet	0.347491912	9.165221048	0	13.50207643	1.143352783	0.840842727	10454	3988	5	3	2	2	Epithelials
HC1_GGGAAGTGTCTTGCTC-1	HC1	41453	6189	HC	P1	10K	HC1	0.600526068	0.6	singlet	0.600526068	25.89679878	0	17.62960461	0.8708658	0.821131462	10210	2925	5	3	2	2	Epithelials
HC1_GGGAAGTGTGGATCGA-1	HC1	3531	1614	HC	P1	500	HC1	0	0	singlet	0	7.618238459	0	17.8702917	1.755876522	0.90417024	8177	1792	1	0	7	7	T cells
HC1_GGGAAGTTCTCAGTCC-1	HC1	45232	7066	HC	P1	10K	HC1	0.355585598	0.35	singlet	0.355585598	5.77025115	0	30.17332862	0.76936682	0.826810966	10162	3292	5	3	2	2	Epithelials
HC1_GGGACAAAGTCGTTAC-1	HC1	3261	1233	HC	P1	500	HC1	0	0	singlet	0	8.065010733	0	20.88316467	2.698558724	0.879776388	8234	1494	1	0	7	7	T cells
HC1_GGGACAAAGTCTGTAC-1	HC1	33224	7334	HC	P1	10K	HC1	0.628071626	0.6	singlet	0.628071626	16.08174813	0	9.041656634	0.58090537	0.854889309	10731	4317	5	3	2	2	Epithelials
HC1_GGGACAAGTCATCACA-1	HC1	38728	6863	HC	P1	10K	HC1	0.31131698	0.3	singlet	0.31131698	13.95114646	0	10.28196654	2.008882462	0.836201621	10646	3812	5	3	2	2	Epithelials
HC1_GGGACCTAGGCATTTC-1	HC1	5921	2047	HC	P1	5K	HC1	0.255208682	0.25	singlet	0.255208682	8.343185273	0	23.74598885	2.178686033	0.877722982	8622	2048	2	1	0	0	T cells
HC1_GGGACCTCAAGGCTTT-1	HC1	64522	8548	HC	P1	10K	HC1	0.408220411	0.4	singlet	0.408220411	14.32379653	0.001549859	17.15848858	1.137596479	0.817485107	10556	3802	5	3	2	2	Epithelials
HC1_GGGACCTTCTCGTCAC-1	HC1	2184	962	HC	P1	500	HC1	0.089953469	0.1	singlet	0.089953469	10.80586081	0	25.503663	1.510989011	0.893366091	7848	1535	14	15	16	16	B cells
HC1_GGGACTCCACCCAAGC-1	HC1	40957	7293	HC	P1	10K	HC1	0.188692384	0.2	singlet	0.188692384	19.77195595	0	10.84063774	1.057206338	0.837517648	10512	3853	5	3	2	2	Epithelials
HC1_GGGACTCGTTCACGAT-1	HC1	6217	2105	HC	P1	5K	HC1	0.162622695	0.15	singlet	0.162622695	5.034582596	0	26.4275374	0.530802638	0.876019839	8649	2105	2	1	0	0	T cells
HC1_GGGAGATAGCGGGTTA-1	HC1	80379	8651	HC	P1	10K	HC1	0.565660394	0.5	singlet	0.565660394	18.4115254	0.001244106	14.74265666	0.607123751	0.802640542	10921	3702	5	3	2	2	Epithelials
HC1_GGGAGATAGGGCAGGA-1	HC1	7334	2520	HC	P1	5K	HC1	0	0	singlet	0	9.6263976	0	14.98500136	0.749931824	0.87997427	8811	2519	2	1	0	0	T cells
HC1_GGGAGATGTATGTCTG-1	HC1	5020	2169	HC	P1	5K	HC1	0.137639053	0.15	singlet	0.137639053	8.824701195	0	11.812749	1.573705179	0.901520307	8620	2188	1	0	8	8	T cells
HC1_GGGAGATTCAGCCTCT-1	HC1	5153	2031	HC	P1	5K	HC1	0.101942174	0.1	singlet	0.101942174	8.3446536	0	10.96448671	3.434892296	0.89107121	8581	2050	1	0	8	8	T cells
HC1_GGGAGATTCCAATCTT-1	HC1	40191	6759	HC	P1	10K	HC1	0.352759695	0.35	singlet	0.352759695	24.58510612	0	13.38110522	0.87332985	0.831836511	10349	3506	5	3	2	2	Epithelials
HC1_GGGAGTAAGAGGCGGA-1	HC1	34384	6049	HC	P1	10K	HC1	0.454112605	0.45	singlet	0.454112605	22.6006282	0	17.4761517	0.660190786	0.833638994	10096	3087	5	3	2	2	Epithelials
HC1_GGGAGTAGTATACAGA-1	HC1	11501	2851	HC	P1	10K	HC1	0.234493508	0.25	singlet	0.234493508	9.903486653	0	12.74671768	0.617337623	0.85083038	10207	2851	3	16	19	19	Myeloid cells
HC1_GGGATCCCAACTGATC-1	HC1	73117	8783	HC	P1	10K	HC1	0.233438103	0.25	singlet	0.233438103	17.8699892	0	15.56819891	1.036694613	0.810778782	10534	3731	5	3	2	2	Epithelials
HC1_GGGATCCGTGATGAAT-1	HC1	102351	9634	HC	P1	10K	HC1	0.48459701	0.5	singlet	0.48459701	16.28415941	0.00097703	16.29490674	1.291633692	0.79515637	10475	3523	5	3	2	2	Epithelials
HC1_GGGATCCTCGCATTAG-1	HC1	30733	4547	HC	P1	10K	HC1	0.323802139	0.35	singlet	0.323802139	12.45892038	0	5.453421404	0.357921453	0.815072848	11515	2503	9	10	11	11	Epithelials
HC1_GGGATGAAGCCTGAAG-1	HC1	7232	2184	HC	P1	5K	HC1	0.290656107	0.3	singlet	0.290656107	11.42146018	0	7.688053097	0.719026549	0.865257589	8780	2184	3	6	4	4	Myeloid cells
HC1_GGGATGAAGTATGCAA-1	HC1	30294	5544	HC	P1	10K	HC1	0.33350978	0.35	singlet	0.33350978	20.59483726	0	15.58394402	1.175150195	0.835421846	10224	3278	5	3	2	2	Epithelials
HC1_GGGATGAGTCGTCTCT-1	HC1	33468	5590	HC	P1	10K	HC1	0.336421866	0.35	singlet	0.336421866	7.466833991	0	4.478905223	0.504959962	0.828225072	11093	3051	5	3	2	2	Epithelials
HC1_GGGATGATCGTTCCCA-1	HC1	3442	1437	HC	P1	500	HC1	0	0	singlet	0	5.549099361	0	22.42882045	1.365485183	0.892741198	8200	1632	1	0	7	7	T cells
HC1_GGGCCATTCAGCCTCT-1	HC1	50340	7385	HC	P1	10K	HC1	0.575563664	0.55	singlet	0.575563664	16.19984108	0	14.77751291	0.812475169	0.822718397	10355	3517	5	3	2	2	Epithelials
HC1_GGGCCATTCTCTCCGA-1	HC1	16729	3504	HC	P1	10K	HC1	0.050467009	0.05	singlet	0.050467009	7.406300436	0	10.09624006	0.687429015	0.839254005	10723	3320	3	6	4	4	Myeloid cells
HC1_GGGCGTTCAACGGTAG-1	HC1	3643	1687	HC	P1	500	HC1	0	0	singlet	0	8.646719736	0	16.0856437	1.070546253	0.9061216	8243	1850	1	0	8	8	T cells
HC1_GGGCGTTGTTAAGAAC-1	HC1	3819	1659	HC	P1	500	HC1	0.141387274	0.15	singlet	0.141387274	9.636030374	0	13.8256088	2.016234616	0.898908888	8374	1776	2	1	0	0	T cells
HC1_GGGCTCACAAAGGCTG-1	HC1	19273	4779	HC	P1	10K	HC1	0.337742487	0.35	singlet	0.337742487	9.936180148	0	19.73745655	0.399522648	0.858665238	10863	4301	5	3	2	2	Epithelials
HC1_GGGCTCACACAACCGC-1	HC1	3590	1708	HC	P1	500	HC1	0.096513797	0.1	singlet	0.096513797	9.498607242	0	11.28133705	1.197771588	0.90925513	8138	1896	1	0	8	8	T cells
HC1_GGGCTCACACCCAATA-1	HC1	1506	734	HC	P1	500	HC1	0	0	singlet	0	4.448871182	0	27.68924303	0.929614874	0.901779074	7530	1490	1	0	7	7	T cells
HC1_GGGTAGAAGCCGAATG-1	HC1	54654	7432	HC	P1	10K	HC1	0.39381928	0.4	singlet	0.39381928	16.73802466	0	15.1955941	1.866286091	0.817098903	10375	3550	5	3	2	2	Epithelials
HC1_GGGTAGATCAAGTTGC-1	HC1	13866	3511	HC	P1	10K	HC1	0.204936658	0.2	singlet	0.204936658	7.673445839	0	6.526756094	0.713976633	0.855980832	10663	3502	3	6	4	4	Myeloid cells
HC1_GGGTAGATCTATCCAT-1	HC1	2937	1385	HC	P1	500	HC1	0.537085485	0.55	singlet	0.537085485	8.988764045	0	15.38985359	1.055498808	0.905864125	7909	1661	3	6	4	4	Myeloid cells
HC1_GGGTATTAGACATAGT-1	HC1	36961	6304	HC	P1	10K	HC1	0.566198379	0.55	singlet	0.566198379	12.04242309	0	24.57725711	0.386894294	0.831836557	10279	3375	5	3	2	2	Epithelials
HC1_GGGTATTCATGGCTAT-1	HC1	96979	10033	HC	P1	10K	HC1	0.704671463	0.7	singlet	0.704671463	15.52810402	0.001031151	13.95250518	1.403396612	0.802424189	10713	3985	5	3	2	2	Epithelials
HC1_GGGTATTGTACTGCCG-1	HC1	22476	4772	HC	P1	10K	HC1	0.346159521	0.35	singlet	0.346159521	16.02153408	0	15.00266951	0.920982381	0.8453442	10469	3593	5	3	2	2	Epithelials
HC1_GGGTATTTCTTGGCTC-1	HC1	26768	5683	HC	P1	10K	HC1	0.543192795	0.55	singlet	0.543192795	12.56350867	0	17.9019725	0.750896593	0.84799082	10457	3658	5	3	2	2	Epithelials
HC1_GGGTCACAGGTGAGAA-1	HC1	4353	1546	HC	P1	500	HC1	0.094051382	0.1	singlet	0.094051382	6.248564209	0	17.80381346	1.63105904	0.876448121	8513	1612	15	17	20	20	Mast cells
HC1_GGGTCACGTCGATTAC-1	HC1	20684	4827	HC	P1	10K	HC1	0.466620592	0.4	singlet	0.466620592	15.93985689	0	20.23786502	0.464126861	0.853565628	10774	3991	5	3	2	2	Epithelials
HC1_GGGTCACGTTCACGAT-1	HC1	23628	4503	HC	P1	10K	HC1	0.302480809	0.25	singlet	0.302480809	9.641103775	0	9.814626714	1.25698324	0.835386524	10649	3136	3	6	4	4	Myeloid cells
HC1_GGGTCACGTTGGTGTT-1	HC1	52231	8053	HC	P1	10K	HC1	0.196800562	0.2	singlet	0.196800562	15.55206678	0.001914572	13.46326894	1.964350673	0.827896784	10552	3882	5	3	2	2	Epithelials
HC1_GGGTCACTCAAACCTG-1	HC1	3812	1342	HC	P1	500	HC1	0.093847504	0.1	singlet	0.093847504	8.499475341	0	33.73557188	0.629590766	0.873392622	8569	1520	14	15	16	16	B cells
HC1_GGGTCACTCGTAACTG-1	HC1	4403	1662	HC	P1	500	HC1	0.102562018	0.1	singlet	0.102562018	14.89893255	0	17.39722916	1.544401544	0.883878472	8686	1729	7	5	3	3	T cells
HC1_GGGTCACTCTTAATCC-1	HC1	2341	982	HC	P1	500	HC1	0	0	singlet	0	0.384451089	0	37.12088851	0.726185391	0.888024643	7797	1438	5	3	2	2	Epithelials
HC1_GGGTCTGGTACACTCA-1	HC1	16707	4398	HC	P1	10K	HC1	0.677229716	0.65	singlet	0.677229716	19.81205483	0	10.42676722	0.903812773	0.862738057	10853	4223	5	3	2	2	Epithelials
HC1_GGGTCTGGTCTACTGA-1	HC1	18062	3646	HC	P1	10K	HC1	0.475036397	0.4	singlet	0.475036397	15.09245931	0	35.45565275	0.586867457	0.836742447	10648	3298	5	3	2	2	Epithelials
HC1_GGGTCTGGTTATCTGG-1	HC1	11132	3090	HC	P1	10K	HC1	0.647036121	0.65	singlet	0.647036121	21.20014373	0	13.77111031	0.817463169	0.862447881	10129	3090	5	3	2	2	Epithelials
HC1_GGGTGAAGTGTAAACA-1	HC1	22366	4744	HC	P1	10K	HC1	0.496999791	0.45	singlet	0.496999791	7.632120182	0	28.93677904	0.500760082	0.845170717	10502	3517	5	3	2	2	Epithelials
HC1_GGGTGAATCCCGGTAG-1	HC1	8337	2998	HC	P1	5K	HC1	0.274094186	0.3	singlet	0.274094186	8.372316181	0	12.4145376	1.595298069	0.886718423	8968	2997	1	0	8	8	T cells
HC1_GGGTGAATCCTTCTTC-1	HC1	2753	1599	HC	P1	500	HC1	0.432026345	0.45	singlet	0.432026345	7.700690156	0	6.647293861	0.363240102	0.931403767	7420	1995	5	3	2	2	Epithelials
HC1_GGGTGAATCTTTACAC-1	HC1	55179	7286	HC	P1	10K	HC1	0.298976221	0.3	singlet	0.298976221	14.64143968	0.001812284	22.05911669	1.375523297	0.814566301	10239	3189	5	3	2	2	Epithelials
HC1_GGGTGTCAGTAGGGTC-1	HC1	41486	6850	HC	P1	10K	HC1	0.224623959	0.2	singlet	0.224623959	19.31012872	0	11.39179482	0.691799643	0.830613325	10639	3558	5	3	2	2	Epithelials
HC1_GGGTGTCCAGTTCTAG-1	HC1	31718	4810	HC	P1	10K	HC1	0.602707705	0.6	singlet	0.602707705	34.89816508	0	12.08146794	0.539126048	0.818017092	10172	2479	5	3	2	2	Epithelials
HC1_GGGTGTCGTCTACACA-1	HC1	34712	5692	HC	P1	10K	HC1	0.621640576	0.55	singlet	0.621640576	33.23346393	0	14.68080203	0.823922563	0.82706348	9945	2772	5	3	2	2	Epithelials
HC1_GGGTGTCTCTGTCAGA-1	HC1	2347	1079	HC	P1	500	HC1	0.200422374	0.2	singlet	0.200422374	1.065189604	0	26.97060077	0.681721346	0.899869356	7729	1478	5	3	2	2	Epithelials
HC1_GGGTTATTCGCGCCAA-1	HC1	2868	1310	HC	P1	500	HC1	0.157338483	0.15	singlet	0.157338483	10.87866109	0	14.74895397	1.743375174	0.901576266	7897	1648	2	1	0	0	T cells
HC1_GGGTTTAAGTCATTGC-1	HC1	2887	1025	HC	P1	500	HC1	0.095126518	0.1	singlet	0.095126518	13.23172844	0	25.56286803	0.588846554	0.87003906	8187	1397	2	1	0	0	T cells
HC1_GGGTTTAGTGACACGA-1	HC1	30584	5411	HC	P1	10K	HC1	0.14165364	0.15	singlet	0.14165364	8.380198797	0	7.857049438	0.807611823	0.832300143	10681	3193	3	6	4	4	Myeloid cells
HC1_GGGTTTATCTATCGCC-1	HC1	31507	5838	HC	P1	10K	HC1	0.57331847	0.5	singlet	0.57331847	5.878058844	0	26.46078649	1.044212397	0.83724395	10223	3367	5	3	2	2	Epithelials
HC1_GGGTTTATCTTTGCTA-1	HC1	16127	4314	HC	P1	10K	HC1	0.511132707	0.5	singlet	0.511132707	24.04662988	0	16.92813294	1.054132821	0.863893963	10695	4161	5	3	2	2	Epithelials
HC1_GGTAATCAGCGTATAA-1	HC1	28690	6303	HC	P1	10K	HC1	0.241041123	0.25	singlet	0.241041123	17.49390031	0	11.46741025	0.808644127	0.852350151	10587	4073	5	3	2	2	Epithelials
HC1_GGTAATCCATGATAGA-1	HC1	7755	2820	HC	P1	5K	HC1	0.256642733	0.25	singlet	0.256642733	12.17279175	0	14.37782076	0.825274017	0.887048861	8811	2819	2	1	0	0	T cells
HC1_GGTAATCTCACAAGGG-1	HC1	3896	1601	HC	P1	500	HC1	0.154729485	0.15	singlet	0.154729485	12.88501027	0	13.06468172	1.488706366	0.892434251	8426	1718	1	0	8	8	T cells
HC1_GGTAGAGAGAATTCAG-1	HC1	10995	3248	HC	P1	10K	HC1	0.42578747	0.4	singlet	0.42578747	6.90313779	0	21.50977717	1.082310141	0.868954806	10155	3248	2	1	0	0	T cells
HC1_GGTAGAGAGGCGCTTC-1	HC1	14007	3647	HC	P1	10K	HC1	0.053160615	0.05	singlet	0.053160615	9.695152424	0	16.05625759	0.99950025	0.859054336	10547	3636	3	6	4	4	Myeloid cells
HC1_GGTAGAGGTCCGGACT-1	HC1	49619	7350	HC	P1	10K	HC1	0.580785775	0.55	singlet	0.580785775	25.11336383	0	11.07841754	1.223321711	0.823376738	10589	3654	5	3	2	2	Epithelials
HC1_GGTAGAGTCAAGATAG-1	HC1	24624	5332	HC	P1	10K	HC1	0.52559608	0.5	singlet	0.52559608	21.9420078	0	13.40155945	0.507634828	0.848687269	10287	3610	5	3	2	2	Epithelials
HC1_GGTAGAGTCGGAATTC-1	HC1	5506	2142	HC	P1	5K	HC1	0.048168716	0.05	singlet	0.048168716	9.099164548	0	15.87359244	0.690156193	0.890394362	8522	2148	2	1	0	0	T cells
HC1_GGTCACGAGTGCAACG-1	HC1	3960	1567	HC	P1	500	HC1	0.05089888	0.05	singlet	0.05089888	15.05050505	0	21.36363636	0.429292929	0.888087743	8553	1702	7	5	3	3	T cells
HC1_GGTCACGGTGGCTGAA-1	HC1	25426	5572	HC	P1	10K	HC1	0.435846116	0.4	singlet	0.435846116	17.63155825	0	14.51663651	0.617478172	0.850346124	10430	3729	5	3	2	2	Epithelials
HC1_GGTCACGTCATCGCAA-1	HC1	19471	4505	HC	P1	10K	HC1	0.164975773	0.15	singlet	0.164975773	9.465358739	0	7.390478147	1.016896924	0.851798573	11047	3991	3	6	4	4	Myeloid cells
HC1_GGTCACGTCGTGGCTG-1	HC1	18483	5033	HC	P1	10K	HC1	0.406519303	0.4	singlet	0.406519303	10.50695233	0	16.66396148	0.892712222	0.867594174	11053	4686	5	3	2	2	Epithelials
HC1_GGTCTGGTCAACTTTC-1	HC1	8228	1767	HC	P1	5K	HC1	0.252981659	0.25	singlet	0.252981659	9.771511911	0	12.43315508	0.255226057	0.829372281	9104	1767	3	6	4	4	Myeloid cells
HC1_GGTGATTAGGGTACGT-1	HC1	8371	2983	HC	P1	5K	HC1	0.242653726	0.25	singlet	0.242653726	11.74292199	0	12.07741011	1.063194361	0.885763568	8967	2983	2	1	0	0	T cells
HC1_GGTGATTAGGTGAGAA-1	HC1	3441	1381	HC	P1	500	HC1	0.092106269	0.1	singlet	0.092106269	11.76983435	0	24.90555071	1.046207498	0.887891901	8391	1588	14	15	16	16	B cells
HC1_GGTGATTCACTAGGTT-1	HC1	44654	7235	HC	P1	10K	HC1	0.190421167	0.2	singlet	0.190421167	8.738298921	0	18.48882519	0.918170825	0.830011706	10531	3702	5	3	2	2	Epithelials
HC1_GGTGATTGTATGGGAC-1	HC1	3774	1248	HC	P1	500	HC1	0.047584495	0.05	singlet	0.047584495	13.96396396	0	28.45786963	0.556438792	0.865637705	8564	1426	14	15	16	16	B cells
HC1_GGTGATTTCAGGACGA-1	HC1	27101	5032	HC	P1	10K	HC1	0.658936665	0.65	singlet	0.658936665	25.01752703	0	12.49769381	1.169698535	0.835044641	10093	3017	5	3	2	2	Epithelials
HC1_GGTGATTTCCCGTTCA-1	HC1	9642	3331	HC	P1	5K	HC1	0.403804886	0.4	singlet	0.403804886	12.03069903	0	14.41609625	1.171956026	0.88414329	9627	3330	2	1	0	0	T cells
HC1_GGTGATTTCTCTGAGA-1	HC1	11148	3088	HC	P1	10K	HC1	0.192695294	0.2	singlet	0.192695294	9.015069968	0	14.2088267	2.188733405	0.862245482	10180	3086	3	6	4	4	Myeloid cells
HC1_GGTGGCTCATGACAAA-1	HC1	52989	7909	HC	P1	10K	HC1	0.481124584	0.3	singlet	0.481124584	6.578723886	0	20.3381834	1.060597482	0.825141475	10647	3999	5	3	2	2	Epithelials
HC1_GGTGGCTTCTCACTCG-1	HC1	12751	3443	HC	P1	10K	HC1	0.232480885	0.25	singlet	0.232480885	6.4779233	0	10.32860168	1.215590934	0.861502595	10497	3443	15	17	20	20	Mast cells
HC1_GGTGTCGAGGCATGCA-1	HC1	30526	5708	HC	P1	10K	HC1	0.562709346	0.55	singlet	0.562709346	16.96914106	0	13.27393042	1.228460984	0.837627751	10313	3355	5	3	2	2	Epithelials
HC1_GGTGTTAAGACCTCCG-1	HC1	82052	9186	HC	P1	10K	HC1	0.662499987	0.65	singlet	0.662499987	13.48900697	0	15.35245942	0.93599181	0.806482403	10597	3913	5	3	2	2	Epithelials
HC1_GGTGTTAGTTGTATGC-1	HC1	3465	1513	HC	P1	500	HC1	0.355898058	0.35	singlet	0.355898058	26.83982684	0	17.2005772	0.375180375	0.898334892	8368	1777	5	3	2	2	Epithelials
HC1_GGTTAACCAATTGGTC-1	HC1	11664	2579	HC	P1	10K	HC1	0.261202188	0.25	singlet	0.261202188	8.53909465	0	11.71982167	0.66872428	0.838844174	10216	2579	3	6	4	4	Myeloid cells
HC1_GGTTCTCAGGTGGCTA-1	HC1	27914	5372	HC	P1	10K	HC1	0.500747434	0.5	singlet	0.500747434	18.48893029	0	18.4459411	0.924267393	0.839020532	10280	3336	5	3	2	2	Epithelials
HC1_GGTTCTCCAAGCGAAC-1	HC1	19508	5252	HC	P1	10K	HC1	0.544564033	0.55	singlet	0.544564033	24.71806438	0	6.817715809	0.645888866	0.867165555	11082	4723	5	3	2	2	Epithelials
HC1_GGTTCTCTCCTTCTGG-1	HC1	32823	6260	HC	P1	10K	HC1	0.233898817	0.25	singlet	0.233898817	14.36797368	0	16.50671785	1.112025104	0.840660865	10369	3647	5	3	2	2	Epithelials
HC1_GGTTGTACACGATTCA-1	HC1	7795	2752	HC	P1	5K	HC1	0.107656543	0.1	singlet	0.107656543	8.466966004	0	14.34252726	1.077613855	0.883815762	8862	2752	2	1	0	0	T cells
HC1_GGTTGTATCGTTCAGA-1	HC1	61735	8068	HC	P1	10K	HC1	0.412427302	0.35	singlet	0.412427302	11.64493399	0	17.43257471	1.35579493	0.815518263	10552	3641	5	3	2	2	Epithelials
HC1_GTAACACCAAAGACTA-1	HC1	19330	3684	HC	P1	10K	HC1	0.50283526	0.5	singlet	0.50283526	18.26694258	0	28.79979307	0.708742887	0.832040763	10521	3125	5	3	2	2	Epithelials
HC1_GTAACACGTAATTGGA-1	HC1	7415	2291	HC	P1	5K	HC1	0.053475561	0.05	singlet	0.053475561	9.723533378	0	12.65003372	0.741739717	0.868198601	8833	2291	3	6	4	4	Myeloid cells
HC1_GTAACACGTAGATTGA-1	HC1	1782	1118	HC	P1	500	HC1	0.257676474	0.25	singlet	0.257676474	8.585858586	0	5.387205387	1.40291807	0.937720195	7237	1765	5	3	2	2	Epithelials
HC1_GTAACACGTGTCCATA-1	HC1	19009	3336	HC	P1	10K	HC1	0.197458731	0.2	singlet	0.197458731	7.975169656	0	15.92403598	0.941659214	0.82338387	10668	2862	3	16	19	19	Myeloid cells
HC1_GTAACACTCCTTATCA-1	HC1	4493	2108	HC	P1	500	HC1	0.051327677	0.05	singlet	0.051327677	9.281103939	0	8.212775428	1.023814823	0.910017102	8570	2162	2	1	0	0	T cells
HC1_GTAACACTCGCAGAGA-1	HC1	46801	6788	HC	P1	10K	HC1	0.50153155	0.5	singlet	0.50153155	20.71323262	0	12.29247238	0.948697677	0.82045664	10479	3319	5	3	2	2	Epithelials
HC1_GTAACCACATCAACCA-1	HC1	3531	1476	HC	P1	500	HC1	0.09389776	0.1	singlet	0.09389776	9.175870858	0	19.48456528	0.481450014	0.893229346	8257	1680	1	0	7	7	T cells
HC1_GTAACCAGTTGCCGAC-1	HC1	97250	9165	HC	P1	10K	HC1	0.482268971	0.45	singlet	0.482268971	21.4344473	0	12.90282776	1.171208226	0.794350473	10534	3330	5	3	2	2	Epithelials
HC1_GTAAGTCAGAGAGAAC-1	HC1	50318	8456	HC	P1	10K	HC1	0.284879788	0.3	singlet	0.284879788	8.533725506	0	17.47883461	0.932072022	0.835260747	10729	4426	5	3	2	2	Epithelials
HC1_GTAAGTCAGGCTAAAT-1	HC1	3891	1462	HC	P1	500	HC1	0.111272022	0.1	singlet	0.111272022	14.10948342	0	22.77049602	0.899511694	0.881585903	8542	1614	14	15	16	16	B cells
HC1_GTAAGTCAGTAATCCC-1	HC1	3627	1596	HC	P1	500	HC1	0.048108454	0.05	singlet	0.048108454	8.243727599	0	19.4375517	0.937413841	0.899842701	8248	1780	2	1	0	0	T cells
HC1_GTAAGTCCAGGTACGA-1	HC1	26361	5757	HC	P1	10K	HC1	0.399476901	0.4	singlet	0.399476901	18.17836956	0	17.99628239	0.603163765	0.850538035	10312	3730	5	3	2	2	Epithelials
HC1_GTAAGTCTCAAGCCTA-1	HC1	64540	7532	HC	P1	10K	HC1	0.37937616	0.3	singlet	0.37937616	29.11992563	0	16.71366594	0.732878835	0.806039122	10425	3122	5	3	2	2	Epithelials
HC1_GTAATCGAGCCAGACA-1	HC1	3690	1674	HC	P1	500	HC1	0	0	singlet	0	8.861788618	0	13.76693767	0.596205962	0.903765524	8300	1834	2	1	0	0	T cells
HC1_GTAATCGAGGTCCTGC-1	HC1	104977	9148	HC	P1	10K	HC1	0.385218135	0.4	singlet	0.385218135	10.72996942	0	11.89784429	1.045943397	0.78893684	10836	3688	5	3	2	2	Epithelials
HC1_GTAATCGCAGGTTCGC-1	HC1	3596	1642	HC	P1	500	HC1	0.327908764	0.3	singlet	0.327908764	1.001112347	0	26.61290323	1.0567297	0.904256526	8235	1792	5	3	2	2	Epithelials
HC1_GTAATCGGTGCTTATG-1	HC1	7254	2057	HC	P1	5K	HC1	0.244807442	0.25	singlet	0.244807442	17.86600496	0	16.33581472	1.226909291	0.858222442	8885	2056	3	6	4	4	Myeloid cells
HC1_GTAATCGTCAAATGCC-1	HC1	4167	1852	HC	P1	500	HC1	0	0	singlet	0	5.591552676	0	16.36669066	0.455963523	0.902707268	8511	1925	2	1	0	0	T cells
HC1_GTAATCGTCCGATAGT-1	HC1	3853	1764	HC	P1	500	HC1	0.645063514	0.65	singlet	0.645063514	3.322086686	0	21.98287049	0.908383078	0.905376618	8375	1857	5	3	2	2	Epithelials
HC1_GTAATCGTCGAAGGAC-1	HC1	25396	6330	HC	P1	10K	HC1	0.32122849	0.3	singlet	0.32122849	8.217829579	0	15.37249961	0.708773035	0.863020714	10611	4458	5	3	2	2	Epithelials
HC1_GTAATGCAGATTGATG-1	HC1	95752	9463	HC	P1	10K	HC1	0.347353574	0.35	singlet	0.347353574	18.07377392	0	12.10627454	1.152978528	0.798215383	10679	3816	5	3	2	2	Epithelials
HC1_GTAATGCAGTCTGGAG-1	HC1	102948	9488	HC	P1	10K	HC1	0.554105827	0.55	singlet	0.554105827	16.63946847	0.000971364	21.09123052	0.790690446	0.793432642	10415	3419	5	3	2	2	Epithelials
HC1_GTAATGCTCTCATGGA-1	HC1	5790	1942	HC	P1	5K	HC1	0.092261757	0.1	singlet	0.092261757	8.635578584	0	12.50431779	0.932642487	0.873911808	8559	1946	3	6	4	4	Myeloid cells
HC1_GTACAACCATTCCTCG-1	HC1	18916	4341	HC	P1	10K	HC1	0.509695281	0.5	singlet	0.509695281	0.449355043	0	12.84626771	0.919856206	0.850534245	10970	3949	5	3	2	2	Epithelials
HC1_GTACAACTCGGTCGGT-1	HC1	20530	5461	HC	P1	10K	HC1	0.494703239	0.5	singlet	0.494703239	10.74037993	0	13.61909401	0.837798344	0.866636155	11028	4693	5	3	2	2	Epithelials
HC1_GTACAACTCTGTCGTC-1	HC1	60061	7975	HC	P1	10K	HC1	0.29564243	0.3	singlet	0.29564243	12.66545679	0	11.54492932	1.466842044	0.816502065	10798	3895	5	3	2	2	Epithelials
HC1_GTACAGTAGACTCGAG-1	HC1	79244	9005	HC	P1	10K	HC1	0.495618935	0.5	singlet	0.495618935	16.37221745	0	19.52198274	0.88460956	0.807207766	10413	3491	5	3	2	2	Epithelials
HC1_GTACAGTAGATCCCGC-1	HC1	1261	707	HC	P1	500	HC1	0	0	singlet	0	0.634417129	0	25.29738303	1.268834259	0.918955575	7176	1502	5	3	2	2	Epithelials
HC1_GTACAGTAGGGACTGT-1	HC1	5330	1516	HC	P1	5K	HC1	0.492818997	0.5	singlet	0.492818997	9.774859287	0	11.83864916	0.712945591	0.853483237	8686	1532	3	6	4	4	Myeloid cells
HC1_GTACAGTGTTATGTGC-1	HC1	28115	5593	HC	P1	10K	HC1	0.353759862	0.35	singlet	0.353759862	6.380935444	0	13.08554153	0.956784635	0.842368391	10514	3568	2	1	0	0	T cells
HC1_GTACAGTTCAGAGTGG-1	HC1	87276	9457	HC	P1	10K	HC1	0.394601213	0.4	singlet	0.394601213	10.70511939	0	13.9030203	0.786012191	0.804662621	10698	4072	5	3	2	2	Epithelials
HC1_GTACAGTTCCAATCTT-1	HC1	38785	5939	HC	P1	10K	HC1	0.446701168	0.45	singlet	0.446701168	6.347814877	0	9.281938894	0.489880108	0.822399176	11123	3225	9	10	11	11	Epithelials
HC1_GTAGAAAAGTGGTGAC-1	HC1	6341	2136	HC	P1	5K	HC1	0.048559469	0.05	singlet	0.048559469	11.00772749	0	13.12095884	1.766282921	0.875713599	8572	2133	15	17	20	20	Mast cells
HC1_GTAGAAAGTTACGCCG-1	HC1	45015	6029	HC	P1	10K	HC1	0.554609442	0.5	singlet	0.554609442	16.22348106	0	15.30156614	2.845718094	0.812369452	10513	2971	5	3	2	2	Epithelials
HC1_GTAGAGGCAACAACAA-1	HC1	51054	6631	HC	P1	10K	HC1	0.383228757	0.4	singlet	0.383228757	21.66137815	0	14.52971364	1.698201904	0.811715136	10251	2966	5	3	2	2	Epithelials
HC1_GTAGAGGCACAAGTGG-1	HC1	86364	8554	HC	P1	10K	HC1	0.394391147	0.4	singlet	0.394391147	8.69691075	0	21.57033023	1.316520773	0.796577023	10329	3200	5	3	2	2	Epithelials
HC1_GTAGAGGCATCGGAAG-1	HC1	2519	1163	HC	P1	500	HC1	0.106177207	0.1	singlet	0.106177207	11.55220326	0	10.40095276	2.342199285	0.901315514	7720	1622	2	1	0	0	T cells
HC1_GTAGAGGGTAGGCTCC-1	HC1	10328	2971	HC	P1	10K	HC1	0.330301024	0.35	singlet	0.330301024	5.780402789	0	22.57939582	1.074748257	0.865193974	9923	2971	5	3	2	2	Epithelials
HC1_GTAGAGGGTGACAACG-1	HC1	45194	6458	HC	P1	10K	HC1	0.453437911	0.45	singlet	0.453437911	10.55671107	0	18.58211267	1.398415719	0.818481616	10348	3188	5	3	2	2	Epithelials
HC1_GTAGAGGGTTTCGTAG-1	HC1	4059	1520	HC	P1	500	HC1	0.187992308	0.2	singlet	0.187992308	10.61837891	0	14.85587583	0.46809559	0.88178328	8486	1619	3	6	4	4	Myeloid cells
HC1_GTAGAGGTCTAGGCCG-1	HC1	26260	6724	HC	P1	10K	HC1	0.55538307	0.45	singlet	0.55538307	18.541508	0	10.01142422	0.830159939	0.866117321	10755	4647	5	3	2	2	Epithelials
HC1_GTAGATCAGCACGGAT-1	HC1	4538	1738	HC	P1	500	HC1	0	0	singlet	0	7.624504187	0	23.86513883	1.21198766	0.886018549	8681	1802	2	1	0	0	T cells
HC1_GTAGATCAGTCAATCC-1	HC1	3906	1535	HC	P1	500	HC1	0	0	singlet	0	7.168458781	0	20.09728623	2.355350742	0.887067345	8409	1655	1	0	8	8	T cells
HC1_GTAGATCGTTCGGCTG-1	HC1	2597	1303	HC	P1	500	HC1	0.047289028	0.05	singlet	0.047289028	14.20870235	0	10.974201	1.078167116	0.912277055	7673	1715	1	0	8	8	T cells
HC1_GTAGGAGAGAACTGAT-1	HC1	3953	1703	HC	P1	500	HC1	0	0	singlet	0	8.651656969	0	10.11889704	1.011889704	0.898326492	8364	1825	2	1	0	0	T cells
HC1_GTAGGAGAGGCGTCCT-1	HC1	11541	2838	HC	P1	10K	HC1	0.22600016	0.2	singlet	0.22600016	8.595442336	0	17.37284464	0.658521792	0.850025963	10210	2838	3	16	19	19	Myeloid cells
HC1_GTAGGTTAGACGAAGA-1	HC1	22578	4410	HC	P1	10K	HC1	0.200419977	0.2	singlet	0.200419977	8.472849677	0	16.64452122	0.868101692	0.837092761	10561	3346	2	1	0	0	T cells
HC1_GTAGGTTAGAGCACTG-1	HC1	5675	1959	HC	P1	5K	HC1	0.408062827	0.4	singlet	0.408062827	24.22907489	0	15.6123348	0.616740088	0.87694842	8642	1971	5	3	2	2	Epithelials
HC1_GTAGGTTCATAGTCAC-1	HC1	17142	3554	HC	P1	10K	HC1	0.299610785	0.3	singlet	0.299610785	13.31816591	0	6.294481391	0.845875627	0.838607902	10772	3253	3	6	4	4	Myeloid cells
HC1_GTAGGTTGTACCAGAG-1	HC1	4654	1765	HC	P1	500	HC1	0.048989982	0.05	singlet	0.048989982	11.53846154	0	17.51181779	0.623119897	0.885195856	8731	1820	2	1	0	0	T cells
HC1_GTAGGTTGTCACGCTG-1	HC1	72720	8735	HC	P1	10K	HC1	0.402374831	0.4	singlet	0.402374831	13.92189219	0	14.13228823	0.679317932	0.810683569	10868	4070	5	3	2	2	Epithelials
HC1_GTAGGTTTCAAGTCTG-1	HC1	5050	1350	HC	P1	5K	HC1	0.396714489	0.4	singlet	0.396714489	11.48514851	0	7.663366337	1.821782178	0.845284221	8429	1385	3	6	4	4	Myeloid cells
HC1_GTAGGTTTCGTCTACC-1	HC1	7441	2826	HC	P1	5K	HC1	0.454661803	0.45	singlet	0.454661803	7.055503293	0	10.99314608	3.023787125	0.891400003	8723	2825	2	1	0	0	T cells
HC1_GTAGTACAGGTCCCGT-1	HC1	13389	3164	HC	P1	10K	HC1	0.536273644	0.5	singlet	0.536273644	22.49607887	0.007468818	21.6222272	0.873851669	0.848182723	10436	3158	5	3	2	2	Epithelials
HC1_GTAGTACCAGTTTGGT-1	HC1	10088	2998	HC	P1	10K	HC1	0.256933167	0.25	singlet	0.256933167	8.624107851	0	9.466693101	1.030927835	0.868381843	9851	2998	3	6	4	4	Myeloid cells
HC1_GTAGTACCATAATCGC-1	HC1	16063	4400	HC	P1	10K	HC1	0.526906568	0.55	singlet	0.526906568	25.98518334	0	10.93818091	0.753283944	0.866286933	10713	4255	5	3	2	2	Epithelials
HC1_GTAGTACCATTGACTG-1	HC1	4160	1779	HC	P1	500	HC1	0	0	singlet	0	8.75	0	12.71634615	1.418269231	0.89806359	8467	1874	1	0	8	8	T cells
HC1_GTAGTACGTCACTAGT-1	HC1	26002	5924	HC	P1	10K	HC1	0.450646523	0.45	singlet	0.450646523	10.92992847	0	18.26013384	0.73455888	0.854498138	10484	4003	5	3	2	2	Epithelials
HC1_GTAGTACGTGGAGGTT-1	HC1	6957	2413	HC	P1	5K	HC1	0.255361108	0.25	singlet	0.255361108	8.624407072	0	20.22423458	1.221791002	0.880319059	8736	2412	2	1	0	0	T cells
HC1_GTATTGGAGGCATCAG-1	HC1	8084	2314	HC	P1	5K	HC1	0	0	singlet	0	8.758040574	0	35.68777833	0.420583869	0.860973668	9034	2313	2	1	0	0	T cells
HC1_GTATTGGAGTCACGAG-1	HC1	7895	2554	HC	P1	5K	HC1	0.159027841	0.15	singlet	0.159027841	9.081697277	0	22.86257125	0.607979734	0.874239939	8917	2554	1	0	7	7	T cells
HC1_GTATTGGCACAAACGG-1	HC1	3456	1572	HC	P1	500	HC1	0	0	singlet	0	8.59375	0	13.22337963	1.273148148	0.903316642	8175	1794	2	1	0	0	T cells
HC1_GTATTGGCAGAGATTA-1	HC1	3974	1555	HC	P1	500	HC1	0	0	singlet	0	10.84549572	0	19.07398088	2.415702063	0.886781975	8472	1668	1	0	8	8	T cells
HC1_GTATTTCAGCGTTGTT-1	HC1	31882	5920	HC	P1	10K	HC1	0.553102669	0.5	singlet	0.553102669	15.22802835	0	20.16498338	0.809234051	0.83763374	10258	3281	5	3	2	2	Epithelials
HC1_GTATTTCCAAATGAGT-1	HC1	12701	3279	HC	P1	10K	HC1	0.11090829	0.1	singlet	0.11090829	7.574206755	0	8.227698606	0.78733958	0.856695973	10421	3279	3	6	4	4	Myeloid cells
HC1_GTATTTCGTACAAAGT-1	HC1	21906	4874	HC	P1	10K	HC1	0.521126282	0.5	singlet	0.521126282	22.34547613	0	11.27088469	1.036245777	0.849632975	10641	3752	5	3	2	2	Epithelials
HC1_GTATTTCGTCCGTACG-1	HC1	24526	5809	HC	P1	10K	HC1	0.446486926	0.45	singlet	0.446486926	17.27962163	0	16.93712795	0.505585909	0.857499194	10612	4074	5	3	2	2	Epithelials
HC1_GTATTTCTCTAGTACG-1	HC1	3961	1685	HC	P1	500	HC1	0	0	singlet	0	10.52764453	0	15.62736683	1.110830598	0.896824605	8424	1807	2	1	0	0	T cells
HC1_GTCAAACGTACCCGCA-1	HC1	6412	2035	HC	P1	5K	HC1	0.235403319	0.25	singlet	0.235403319	9.918902059	0	26.41921397	1.559575795	0.869075401	8736	2034	2	1	0	0	T cells
HC1_GTCAAACTCGTAGTGT-1	HC1	40272	6306	HC	P1	10K	HC1	0.401039116	0.4	singlet	0.401039116	22.50446961	0	17.20550258	0.509038538	0.82513601	10139	3110	5	3	2	2	Epithelials
HC1_GTCAAGTAGCTAGATA-1	HC1	40212	6632	HC	P1	10K	HC1	0.538411946	0.55	singlet	0.538411946	8.674027653	0	10.30289466	1.417487317	0.830006365	10954	3713	3	6	4	4	Myeloid cells
HC1_GTCAAGTGTGAGCCAA-1	HC1	2532	1123	HC	P1	500	HC1	0.144772462	0.15	singlet	0.144772462	12.67772512	0	7.582938389	0.473933649	0.896257467	7680	1561	3	6	4	4	Myeloid cells
HC1_GTCAAGTGTGATTCAC-1	HC1	69463	8164	HC	P1	10K	HC1	0.570572786	0.6	singlet	0.570572786	22.68401883	0	13.58277068	1.085469962	0.807951699	10445	3500	5	3	2	2	Epithelials
HC1_GTCACGGAGACTACGG-1	HC1	4865	2042	HC	P1	500	HC1	0	0	singlet	0	7.502569373	0	15.16957862	1.47995889	0.897743793	8658	2078	2	1	0	0	T cells
HC1_GTCACGGGTAGGATAT-1	HC1	3261	1341	HC	P1	500	HC1	0.048468095	0.05	singlet	0.048468095	7.237043852	0	21.58846979	0.950628642	0.890155569	8131	1619	2	1	0	0	T cells
HC1_GTCACGGTCGACGATT-1	HC1	2769	1170	HC	P1	500	HC1	0	0	singlet	0	8.920187793	0	24.73817263	2.383531961	0.891312611	7993	1550	1	0	7	7	T cells
HC1_GTCACTCCAGCCCAGT-1	HC1	92263	9443	HC	P1	10K	HC1	0.604773721	0.55	singlet	0.604773721	6.945362713	0	21.975223	0.984143156	0.800621937	10770	3988	5	3	2	2	Epithelials
HC1_GTCACTCGTGGATTTC-1	HC1	3607	1694	HC	P1	500	HC1	0.432212194	0.45	singlet	0.432212194	22.9276407	0	2.883282506	0.415858054	0.907725822	8087	1979	13	14	15	15	Endothelials
HC1_GTCACTCGTTAAGACA-1	HC1	3269	1246	HC	P1	500	HC1	0	0	singlet	0	15.14224533	0	17.46711533	1.284796574	0.880806084	8256	1505	1	0	7	7	T cells
HC1_GTCACTCTCCATTCAT-1	HC1	29767	6477	HC	P1	10K	HC1	0.098281514	0.1	singlet	0.098281514	9.077165989	0	12.58104612	2.069405718	0.85194448	10633	4217	5	3	2	2	Epithelials
[truncated: 15,600 more rows]
